# Supplementary material for: Functional host-specific adaptation of the intestinal microbiome in hominids
Source: Nat Commun. 2024 Jan 6;15:326. doi: 10.1038/s41467-023-44636-7 (PMC10770139; doi:10.1038/s41467-023-44636-7)
Supplement: Supplementary file 4 — Supplementary Data 1-17 [file 41467_2023_44636_MOESM4_ESM.xlsx]

## Sheet: Suppl. Data 1
Sample	Host (short)	Host Genus	Host (long)	Host (Tree)	col	location	run_accession	sample_accession	study_accession
E07139-L1	HsG	Homo	Homo sapiens (GER)	Homo_sapiens	darkblue	GER	SRR13434720	SAMN17312139	PRJNA692042
E07145-L1	HsG	Homo	Homo sapiens (GER)	Homo_sapiens	darkblue	GER	SRR13434719	SAMN17312140	PRJNA692042
E07146-L1	HsG	Homo	Homo sapiens (GER)	Homo_sapiens	darkblue	GER	SRR13434608	SAMN17312141	PRJNA692042
E07147-L1	HsG	Homo	Homo sapiens (GER)	Homo_sapiens	darkblue	GER	SRR13434581	SAMN17312142	PRJNA692042
E07148-L1	HsG	Homo	Homo sapiens (GER)	Homo_sapiens	darkblue	GER	SRR13434570	SAMN17312143	PRJNA692042
E07150-L1	HsG	Homo	Homo sapiens (GER)	Homo_sapiens	darkblue	GER	SRR13434559	SAMN17312144	PRJNA692042
E07152-L1	HsG	Homo	Homo sapiens (GER)	Homo_sapiens	darkblue	GER	SRR13434548	SAMN17312145	PRJNA692042
E07154-L1	HsG	Homo	Homo sapiens (GER)	Homo_sapiens	darkblue	GER	SRR13434537	SAMN17312146	PRJNA692042
E07160-L1	HsG	Homo	Homo sapiens (GER)	Homo_sapiens	darkblue	GER	SRR13434526	SAMN17312147	PRJNA692042
E07172-L1	HsG	Homo	Homo sapiens (GER)	Homo_sapiens	darkblue	GER	SRR13434515	SAMN17312148	PRJNA692042
E07175-L1	HsG	Homo	Homo sapiens (GER)	Homo_sapiens	darkblue	GER	SRR13434718	SAMN17312149	PRJNA692042
E07178-L1	HsG	Homo	Homo sapiens (GER)	Homo_sapiens	darkblue	GER	SRR13434707	SAMN17312150	PRJNA692042
E07180-L1	HsG	Homo	Homo sapiens (GER)	Homo_sapiens	darkblue	GER	SRR13434696	SAMN17312151	PRJNA692042
E07182-L1	HsG	Homo	Homo sapiens (GER)	Homo_sapiens	darkblue	GER	SRR13434685	SAMN17312152	PRJNA692042
E07183-L1	HsG	Homo	Homo sapiens (GER)	Homo_sapiens	darkblue	GER	SRR13434674	SAMN17312153	PRJNA692042
E07184-L1	HsG	Homo	Homo sapiens (GER)	Homo_sapiens	darkblue	GER	SRR13434663	SAMN17312154	PRJNA692042
E07187-L1	HsG	Homo	Homo sapiens (GER)	Homo_sapiens	darkblue	GER	SRR13434652	SAMN17312155	PRJNA692042
E07188-L1	HsG	Homo	Homo sapiens (GER)	Homo_sapiens	darkblue	GER	SRR13434641	SAMN17312156	PRJNA692042
E07189-L1	HsG	Homo	Homo sapiens (GER)	Homo_sapiens	darkblue	GER	SRR13434630	SAMN17312157	PRJNA692042
E07190-L1	HsG	Homo	Homo sapiens (GER)	Homo_sapiens	darkblue	GER	SRR13434619	SAMN17312158	PRJNA692042
E07192-L1	HsG	Homo	Homo sapiens (GER)	Homo_sapiens	darkblue	GER	SRR13434607	SAMN17312159	PRJNA692042
E07193-L1	HsG	Homo	Homo sapiens (GER)	Homo_sapiens	darkblue	GER	SRR13434596	SAMN17312160	PRJNA692042
E07196-L1	HsG	Homo	Homo sapiens (GER)	Homo_sapiens	darkblue	GER	SRR13434589	SAMN17312161	PRJNA692042
E07197-L1	HsG	Homo	Homo sapiens (GER)	Homo_sapiens	darkblue	GER	SRR13434588	SAMN17312162	PRJNA692042
G02605-L1	Ptver	Pan	Pan troglodytes verus	Pan_troglodytes_verus	#f03b20	CIV	SRR13434523	SAMN17312217	PRJNA692042
G02606-L1	Ptver	Pan	Pan troglodytes verus	Pan_troglodytes_verus	#f03b20	CIV	SRR13434522	SAMN17312220	PRJNA692042
G02607-L1	Ptver	Pan	Pan troglodytes verus	Pan_troglodytes_verus	#f03b20	CIV	SRR13434521	SAMN17312225	PRJNA692042
G02608-L1	Ptver	Pan	Pan troglodytes verus	Pan_troglodytes_verus	#f03b20	CIV	SRR13434520	SAMN17312229	PRJNA692042
G02609-L1	Ptver	Pan	Pan troglodytes verus	Pan_troglodytes_verus	#f03b20	CIV	SRR13434519	SAMN17312232	PRJNA692042
G02610-L1	Ptver	Pan	Pan troglodytes verus	Pan_troglodytes_verus	#f03b20	CIV	SRR13434518	SAMN17312248	PRJNA692042
G02611-L1	Ptver	Pan	Pan troglodytes verus	Pan_troglodytes_verus	#f03b20	CIV	SRR13434517	SAMN17312251	PRJNA692042
G02612-L1	Ptver	Pan	Pan troglodytes verus	Pan_troglodytes_verus	#f03b20	CIV	SRR13434516	SAMN17312253	PRJNA692042
G02613-L1	Ptver	Pan	Pan troglodytes verus	Pan_troglodytes_verus	#f03b20	CIV	SRR13434514	SAMN17312254	PRJNA692042
G02614-L1	Ptver	Pan	Pan troglodytes verus	Pan_troglodytes_verus	#f03b20	CIV	SRR13434513	SAMN17312265	PRJNA692042
G02615-L1	Ptver	Pan	Pan troglodytes verus	Pan_troglodytes_verus	#f03b20	CIV	SRR13434512	SAMN17312267	PRJNA692042
G02616-L1	Ptver	Pan	Pan troglodytes verus	Pan_troglodytes_verus	#f03b20	CIV	SRR13434511	SAMN17312221	PRJNA692042
G02617-L1	Ptver	Pan	Pan troglodytes verus	Pan_troglodytes_verus	#f03b20	CIV	SRR13434510	SAMN17312226	PRJNA692042
G02619-L1	Ptver	Pan	Pan troglodytes verus	Pan_troglodytes_verus	#f03b20	CIV	SRR13434509	SAMN17312257	PRJNA692042
G02620-L1	Ptver	Pan	Pan troglodytes verus	Pan_troglodytes_verus	#f03b20	CIV	SRR13434508	SAMN17312216	PRJNA692042
G02621-L1	Ptver	Pan	Pan troglodytes verus	Pan_troglodytes_verus	#f03b20	CIV	SRR13434507	SAMN17312219	PRJNA692042
G02622-L1	Ptver	Pan	Pan troglodytes verus	Pan_troglodytes_verus	#f03b20	CIV	SRR13434506	SAMN17312228	PRJNA692042
G02623-L1	Ptver	Pan	Pan troglodytes verus	Pan_troglodytes_verus	#f03b20	CIV	SRR13434505	SAMN17312231	PRJNA692042
G02624-L1	Ptver	Pan	Pan troglodytes verus	Pan_troglodytes_verus	#f03b20	CIV	SRR13434717	SAMN17312234	PRJNA692042
G02625-L1	Ptver	Pan	Pan troglodytes verus	Pan_troglodytes_verus	#f03b20	CIV	SRR13434716	SAMN17312238	PRJNA692042
G02626-L1	Ptver	Pan	Pan troglodytes verus	Pan_troglodytes_verus	#f03b20	CIV	SRR13434715	SAMN17312240	PRJNA692042
G02627-L1	Ptver	Pan	Pan troglodytes verus	Pan_troglodytes_verus	#f03b20	CIV	SRR13434714	SAMN17312246	PRJNA692042
G02628-L1	Ptver	Pan	Pan troglodytes verus	Pan_troglodytes_verus	#f03b20	CIV	SRR13434713	SAMN17312259	PRJNA692042
G02629-L1	Ptver	Pan	Pan troglodytes verus	Pan_troglodytes_verus	#f03b20	CIV	SRR13434712	SAMN17312260	PRJNA692042
G02630-L1	Ptver	Pan	Pan troglodytes verus	Pan_troglodytes_verus	#f03b20	CIV	SRR13434711	SAMN17312222	PRJNA692042
G02631-L1	Ptver	Pan	Pan troglodytes verus	Pan_troglodytes_verus	#f03b20	CIV	SRR13434710	SAMN17312223	PRJNA692042
G02632-L1	Ptver	Pan	Pan troglodytes verus	Pan_troglodytes_verus	#f03b20	CIV	SRR13434709	SAMN17312224	PRJNA692042
G02633-L1	Ptver	Pan	Pan troglodytes verus	Pan_troglodytes_verus	#f03b20	CIV	SRR13434708	SAMN17312236	PRJNA692042
G02634-L1	Ptver	Pan	Pan troglodytes verus	Pan_troglodytes_verus	#f03b20	CIV	SRR13434706	SAMN17312262	PRJNA692042
G02635-L1	Ptver	Pan	Pan troglodytes verus	Pan_troglodytes_verus	#f03b20	CIV	SRR13434705	SAMN17312266	PRJNA692042
G02636-L1	Ptver	Pan	Pan troglodytes verus	Pan_troglodytes_verus	#f03b20	CIV	SRR13434704	SAMN17312245	PRJNA692042
G02637-L1	Ptver	Pan	Pan troglodytes verus	Pan_troglodytes_verus	#f03b20	CIV	SRR13434703	SAMN17312215	PRJNA692042
G02638-L1	Ptver	Pan	Pan troglodytes verus	Pan_troglodytes_verus	#f03b20	CIV	SRR13434702	SAMN17312218	PRJNA692042
G02639-L1	Ptver	Pan	Pan troglodytes verus	Pan_troglodytes_verus	#f03b20	CIV	SRR13434701	SAMN17312235	PRJNA692042
G02640-L1	Ptver	Pan	Pan troglodytes verus	Pan_troglodytes_verus	#f03b20	CIV	SRR13434700	SAMN17312237	PRJNA692042
G02641-L1	Ptver	Pan	Pan troglodytes verus	Pan_troglodytes_verus	#f03b20	CIV	SRR13434699	SAMN17312242	PRJNA692042
G02642-L1	Ptver	Pan	Pan troglodytes verus	Pan_troglodytes_verus	#f03b20	CIV	SRR13434698	SAMN17312243	PRJNA692042
G02643-L1	Ptver	Pan	Pan troglodytes verus	Pan_troglodytes_verus	#f03b20	CIV	SRR13434697	SAMN17312244	PRJNA692042
G02644-L1	Ptver	Pan	Pan troglodytes verus	Pan_troglodytes_verus	#f03b20	CIV	SRR13434695	SAMN17312255	PRJNA692042
G02645-L1	Ptver	Pan	Pan troglodytes verus	Pan_troglodytes_verus	#f03b20	CIV	SRR13434694	SAMN17312256	PRJNA692042
G02646-L1	Ptver	Pan	Pan troglodytes verus	Pan_troglodytes_verus	#f03b20	CIV	SRR13434693	SAMN17312261	PRJNA692042
G02647-L1	Ptver	Pan	Pan troglodytes verus	Pan_troglodytes_verus	#f03b20	CIV	SRR13434692	SAMN17312263	PRJNA692042
G02648-L1	Ptver	Pan	Pan troglodytes verus	Pan_troglodytes_verus	#f03b20	CIV	SRR13434691	SAMN17312264	PRJNA692042
G02649-L1	Ptver	Pan	Pan troglodytes verus	Pan_troglodytes_verus	#f03b20	CIV	SRR13434690	SAMN17312268	PRJNA692042
G02651-L1	Ptver	Pan	Pan troglodytes verus	Pan_troglodytes_verus	#f03b20	CIV	SRR13434689	SAMN17312250	PRJNA692042
G02652-L1	Ptver	Pan	Pan troglodytes verus	Pan_troglodytes_verus	#f03b20	CIV	SRR13434688	SAMN17312230	PRJNA692042
G02653-L1	Ptver	Pan	Pan troglodytes verus	Pan_troglodytes_verus	#f03b20	CIV	SRR13434687	SAMN17312239	PRJNA692042
G02654-L1	Ptver	Pan	Pan troglodytes verus	Pan_troglodytes_verus	#f03b20	CIV	SRR13434686	SAMN17312233	PRJNA692042
H07597-L1	HsA2	Homo	Homo sapiens (DRC)	Homo_sapiens	lightblue3	DRC	SRR13434684	SAMN17312071	PRJNA692042
H07598-L1	HsA2	Homo	Homo sapiens (DRC)	Homo_sapiens	lightblue3	DRC	SRR13434683	SAMN17312077	PRJNA692042
H07599-L1	HsA2	Homo	Homo sapiens (DRC)	Homo_sapiens	lightblue3	DRC	SRR13434682	SAMN17312080	PRJNA692042
H07600-L1	Ptver	Pan	Pan troglodytes verus	Pan_troglodytes_verus	#f03b20	CIV	SRR13434681	SAMN17312258	PRJNA692042
H07602-L1	Gberingei	Gorilla	Gorilla beringei beringei	Gorilla_beringei	#0B6623	UGA	SRR13434680	SAMN17312168	PRJNA692042
H07603-L1	HsA1	Homo	Homo sapiens (CIV)	Homo_sapiens	lightblue	CIV	SRR13434679	SAMN17312058	PRJNA692042
H07604-L1	HsA1	Homo	Homo sapiens (CIV)	Homo_sapiens	lightblue	CIV	SRR13434678	SAMN17312064	PRJNA692042
H07605-L1	Ggorilla	Gorilla	Gorilla gorilla gorilla (GAB)	Gorilla_gorilla_gorilla	#29AB87	GAB	SRR13434677	SAMN17312176	PRJNA692042
H07606-L1	Ptschw	Pan	Pan troglodytes schweinfurthii	Pan_troglodytes_schweinfurthii	#fd8d3c	UGA	SRR13434676	SAMN17312199	PRJNA692042
H07607-L1	Ppan	Pan	Pan paniscus	Pan_paniscus	#bd0026	DRC	SRR13434675	SAMN17312189	PRJNA692042
H07608-L1	Pttrog	Pan	Pan troglodytes troglodytes (GAB)	Pan_troglodytes_troglodytes	#fecc5c	GAB	SRR13434673	SAMN17312208	PRJNA692042
H07611-L1	Ppan	Pan	Pan paniscus	Pan_paniscus	#bd0026	DRC	SRR13434671	SAMN17312190	PRJNA692042
H07612-L1	Pttrog	Pan	Pan troglodytes troglodytes (GAB)	Pan_troglodytes_troglodytes	#fecc5c	GAB	SRR13434670	SAMN17312214	PRJNA692042
H07613-L1	Ggorilla	Gorilla	Gorilla gorilla gorilla (GAB)	Gorilla_gorilla_gorilla	#29AB87	GAB	SRR13434669	SAMN17312180	PRJNA692042
H07614-L1	Ggorilla	Gorilla	Gorilla gorilla gorilla (GAB)	Gorilla_gorilla_gorilla	#29AB87	GAB	SRR13434668	SAMN17312175	PRJNA692042
H07615-L1	Ptschw	Pan	Pan troglodytes schweinfurthii	Pan_troglodytes_schweinfurthii	#fd8d3c	UGA	SRR13434667	SAMN17312203	PRJNA692042
H07616-L1	Gberingei	Gorilla	Gorilla beringei beringei	Gorilla_beringei	#0B6623	UGA	SRR13434666	SAMN17312166	PRJNA692042
H07617-L1	Gberingei	Gorilla	Gorilla beringei beringei	Gorilla_beringei	#0B6623	UGA	SRR13434665	SAMN17312170	PRJNA692042
H07618-L1	HsA1	Homo	Homo sapiens (CIV)	Homo_sapiens	lightblue	CIV	SRR13434664	SAMN17312070	PRJNA692042
H07619-L1	Ptver	Pan	Pan troglodytes verus	Pan_troglodytes_verus	#f03b20	CIV	SRR13434662	SAMN17312252	PRJNA692042
H07620-L1	HsA2	Homo	Homo sapiens (DRC)	Homo_sapiens	lightblue3	DRC	SRR13434661	SAMN17312075	PRJNA692042
H07621-L1	HsA2	Homo	Homo sapiens (DRC)	Homo_sapiens	lightblue3	DRC	SRR13434660	SAMN17312073	PRJNA692042
H07622-L1	HsA1	Homo	Homo sapiens (CIV)	Homo_sapiens	lightblue	CIV	SRR13434659	SAMN17312069	PRJNA692042
H07623-L1	HsA1	Homo	Homo sapiens (CIV)	Homo_sapiens	lightblue	CIV	SRR13434658	SAMN17312059	PRJNA692042
H07624-L1	HsA1	Homo	Homo sapiens (CIV)	Homo_sapiens	lightblue	CIV	SRR13434657	SAMN17312057	PRJNA692042
H07625-L1	HsA1	Homo	Homo sapiens (CIV)	Homo_sapiens	lightblue	CIV	SRR13434656	SAMN17312068	PRJNA692042
H07626-L1	Gberingei	Gorilla	Gorilla beringei beringei	Gorilla_beringei	#0B6623	UGA	SRR13434655	SAMN17312163	PRJNA692042
H07627-L1	Gberingei	Gorilla	Gorilla beringei beringei	Gorilla_beringei	#0B6623	UGA	SRR13434654	SAMN17312169	PRJNA692042
H07628-L1	HsA1	Homo	Homo sapiens (CIV)	Homo_sapiens	lightblue	CIV	SRR13434653	SAMN17312062	PRJNA692042
H07629-L1	HsA1	Homo	Homo sapiens (CIV)	Homo_sapiens	lightblue	CIV	SRR13434651	SAMN17312067	PRJNA692042
H07630-L1	HsA1	Homo	Homo sapiens (CIV)	Homo_sapiens	lightblue	CIV	SRR13434650	SAMN17312065	PRJNA692042
H07631-L1	Gberingei	Gorilla	Gorilla beringei beringei	Gorilla_beringei	#0B6623	UGA	SRR13434649	SAMN17312171	PRJNA692042
H07633-L1	Gberingei	Gorilla	Gorilla beringei beringei	Gorilla_beringei	#0B6623	UGA	SRR13434647	SAMN17312172	PRJNA692042
H07634-L1	Gberingei	Gorilla	Gorilla beringei beringei	Gorilla_beringei	#0B6623	UGA	SRR13434646	SAMN17312164	PRJNA692042
H07635-L1	Ptver	Pan	Pan troglodytes verus	Pan_troglodytes_verus	#f03b20	CIV	SRR13434645	SAMN17312249	PRJNA692042
H07636-L1	Ptver	Pan	Pan troglodytes verus	Pan_troglodytes_verus	#f03b20	CIV	SRR13434644	SAMN17312247	PRJNA692042
H07637-L1	Ptver	Pan	Pan troglodytes verus	Pan_troglodytes_verus	#f03b20	CIV	SRR13434643	SAMN17312227	PRJNA692042
H07638-L1	HsA2	Homo	Homo sapiens (DRC)	Homo_sapiens	lightblue3	DRC	SRR13434642	SAMN17312061	PRJNA692042
H07639-L1	HsA2	Homo	Homo sapiens (DRC)	Homo_sapiens	lightblue3	DRC	SRR13434640	SAMN17312060	PRJNA692042
H07640-L1	HsA2	Homo	Homo sapiens (DRC)	Homo_sapiens	lightblue3	DRC	SRR13434639	SAMN17312079	PRJNA692042
H07641-L1	HsA2	Homo	Homo sapiens (DRC)	Homo_sapiens	lightblue3	DRC	SRR13434638	SAMN17312078	PRJNA692042
H07642-L1	HsA2	Homo	Homo sapiens (DRC)	Homo_sapiens	lightblue3	DRC	SRR13434637	SAMN17312076	PRJNA692042
H07643-L1	HsA2	Homo	Homo sapiens (DRC)	Homo_sapiens	lightblue3	DRC	SRR13434636	SAMN17312074	PRJNA692042
H07644-L1	HsA2	Homo	Homo sapiens (DRC)	Homo_sapiens	lightblue3	DRC	SRR13434635	SAMN17312072	PRJNA692042
H07645-L1	Ptver	Pan	Pan troglodytes verus	Pan_troglodytes_verus	#f03b20	CIV	SRR13434634	SAMN17312241	PRJNA692042
H07646-L1	Gberingei	Gorilla	Gorilla beringei beringei	Gorilla_beringei	#0B6623	UGA	SRR13434633	SAMN17312165	PRJNA692042
H07647-L1	Ptschw	Pan	Pan troglodytes schweinfurthii	Pan_troglodytes_schweinfurthii	#fd8d3c	UGA	SRR13434632	SAMN17312202	PRJNA692042
H07648-L1	Ptschw	Pan	Pan troglodytes schweinfurthii	Pan_troglodytes_schweinfurthii	#fd8d3c	UGA	SRR13434631	SAMN17312197	PRJNA692042
H07649-L1	Ptschw	Pan	Pan troglodytes schweinfurthii	Pan_troglodytes_schweinfurthii	#fd8d3c	UGA	SRR13434629	SAMN17312201	PRJNA692042
H07650-L1	Ggorilla	Gorilla	Gorilla gorilla gorilla (GAB)	Gorilla_gorilla_gorilla	#29AB87	GAB	SRR13434628	SAMN17312179	PRJNA692042
H07651-L1	Ggorilla	Gorilla	Gorilla gorilla gorilla (GAB)	Gorilla_gorilla_gorilla	#29AB87	GAB	SRR13434627	SAMN17312177	PRJNA692042
H07652-L1	Ggorilla	Gorilla	Gorilla gorilla gorilla (GAB)	Gorilla_gorilla_gorilla	#29AB87	GAB	SRR13434626	SAMN17312178	PRJNA692042
H07653-L1	Ppan	Pan	Pan paniscus	Pan_paniscus	#bd0026	DRC	SRR13434625	SAMN17312187	PRJNA692042
H07654-L1	Ppan	Pan	Pan paniscus	Pan_paniscus	#bd0026	DRC	SRR13434624	SAMN17312185	PRJNA692042
H07655-L1	Ppan	Pan	Pan paniscus	Pan_paniscus	#bd0026	DRC	SRR13434623	SAMN17312184	PRJNA692042
H07656-L1	Pttrog	Pan	Pan troglodytes troglodytes (GAB)	Pan_troglodytes_troglodytes	#fecc5c	GAB	SRR13434622	SAMN17312211	PRJNA692042
H07657-L1	Pttrog	Pan	Pan troglodytes troglodytes (GAB)	Pan_troglodytes_troglodytes	#fecc5c	GAB	SRR13434621	SAMN17312209	PRJNA692042
H07658-L1	Pttrog	Pan	Pan troglodytes troglodytes (GAB)	Pan_troglodytes_troglodytes	#fecc5c	GAB	SRR13434620	SAMN17312206	PRJNA692042
H07659-L1	Ppan	Pan	Pan paniscus	Pan_paniscus	#bd0026	DRC	SRR13434618	SAMN17312193	PRJNA692042
H07660-L1	Ppan	Pan	Pan paniscus	Pan_paniscus	#bd0026	DRC	SRR13434617	SAMN17312186	PRJNA692042
H07661-L1	Ptschw	Pan	Pan troglodytes schweinfurthii	Pan_troglodytes_schweinfurthii	#fd8d3c	UGA	SRR13434616	SAMN17312204	PRJNA692042
H07662-L1	Ggorilla	Gorilla	Gorilla gorilla gorilla (GAB)	Gorilla_gorilla_gorilla	#29AB87	GAB	SRR13434615	SAMN17312181	PRJNA692042
H07663-L1	Ptschw	Pan	Pan troglodytes schweinfurthii	Pan_troglodytes_schweinfurthii	#fd8d3c	UGA	SRR13434614	SAMN17312200	PRJNA692042
H07665-L1	Pttrog	Pan	Pan troglodytes troglodytes (GAB)	Pan_troglodytes_troglodytes	#fecc5c	GAB	SRR13434612	SAMN17312210	PRJNA692042
H07666-L1	Ppan	Pan	Pan paniscus	Pan_paniscus	#bd0026	DRC	SRR13434611	SAMN17312182	PRJNA692042
H07667-L1	Ptschw	Pan	Pan troglodytes schweinfurthii	Pan_troglodytes_schweinfurthii	#fd8d3c	UGA	SRR13434610	SAMN17312196	PRJNA692042
H07668-L1	Ppan	Pan	Pan paniscus	Pan_paniscus	#bd0026	DRC	SRR13434609	SAMN17312188	PRJNA692042
H07670-L1	Ptschw	Pan	Pan troglodytes schweinfurthii	Pan_troglodytes_schweinfurthii	#fd8d3c	UGA	SRR13434606	SAMN17312205	PRJNA692042
H07675-L1	Ptschw	Pan	Pan troglodytes schweinfurthii	Pan_troglodytes_schweinfurthii	#fd8d3c	UGA	SRR13434605	SAMN17312198	PRJNA692042
H07676-L1	Ptschw	Pan	Pan troglodytes schweinfurthii	Pan_troglodytes_schweinfurthii	#fd8d3c	UGA	SRR13434604	SAMN17312194	PRJNA692042
H07677-L1	Ptschw	Pan	Pan troglodytes schweinfurthii	Pan_troglodytes_schweinfurthii	#fd8d3c	UGA	SRR13434603	SAMN17312195	PRJNA692042
H07678-L1	Ggorilla	Gorilla	Gorilla gorilla gorilla (GAB)	Gorilla_gorilla_gorilla	#29AB87	GAB	SRR13434602	SAMN17312174	PRJNA692042
H07679-L1	Pttrog	Pan	Pan troglodytes troglodytes (GAB)	Pan_troglodytes_troglodytes	#fecc5c	GAB	SRR13434601	SAMN17312212	PRJNA692042
H07681-L1	Ppan	Pan	Pan paniscus	Pan_paniscus	#bd0026	DRC	SRR13434600	SAMN17312192	PRJNA692042
H07682-L1	Ppan	Pan	Pan paniscus	Pan_paniscus	#bd0026	DRC	SRR13434599	SAMN17312183	PRJNA692042
H07683-L1	Ppan	Pan	Pan paniscus	Pan_paniscus	#bd0026	DRC	SRR13434598	SAMN17312191	PRJNA692042
H07684-L1	Gberingei	Gorilla	Gorilla beringei beringei	Gorilla_beringei	#0B6623	UGA	SRR13434597	SAMN17312167	PRJNA692042
H07685-L1	Gberingei	Gorilla	Gorilla beringei beringei	Gorilla_beringei	#0B6623	UGA	SRR13434595	SAMN17312173	PRJNA692042
H07686-L1	HsA1	Homo	Homo sapiens (CIV)	Homo_sapiens	lightblue	CIV	SRR13434594	SAMN17312063	PRJNA692042
H07687-L1	HsA1	Homo	Homo sapiens (CIV)	Homo_sapiens	lightblue	CIV	SRR13434593	SAMN17312066	PRJNA692042
H07688-L1	Pttrog	Pan	Pan troglodytes troglodytes (GAB)	Pan_troglodytes_troglodytes	#fecc5c	GAB	SRR13434592	SAMN17312207	PRJNA692042
H07689-L1	Pttrog	Pan	Pan troglodytes troglodytes (GAB)	Pan_troglodytes_troglodytes	#fecc5c	GAB	SRR13434591	SAMN17312213	PRJNA692042
SRR8978220	Ggorilla2	Gorilla	Gorilla gorilla gorilla (CG)	Gorilla_gorilla_gorilla	#29AB87	CG	SRR8978220	SAMN11515219	PRJNA539933
SRR8978221	Ggorilla2	Gorilla	Gorilla gorilla gorilla (CG)	Gorilla_gorilla_gorilla	#29AB87	CG	SRR8978221	SAMN11515218	PRJNA539933
SRR8978223	Ggorilla2	Gorilla	Gorilla gorilla gorilla (CG)	Gorilla_gorilla_gorilla	#29AB87	CG	SRR8978223	SAMN11515216	PRJNA539933
SRR8978224	Ggorilla2	Gorilla	Gorilla gorilla gorilla (CG)	Gorilla_gorilla_gorilla	#29AB87	CG	SRR8978224	SAMN11515215	PRJNA539933
SRR8978225	Ggorilla2	Gorilla	Gorilla gorilla gorilla (CG)	Gorilla_gorilla_gorilla	#29AB87	CG	SRR8978225	SAMN11515214	PRJNA539933
SRR8978226	Pttrog2	Pan	Pan troglodytes troglodytes (CG)	Pan_troglodytes_troglodytes	#fecc5c	CG	SRR8978226	SAMN11515213	PRJNA539933
SRR8978227	Pttrog2	Pan	Pan troglodytes troglodytes (CG)	Pan_troglodytes_troglodytes	#fecc5c	CG	SRR8978227	SAMN11515212	PRJNA539933
SRR8978232	Ggorilla2	Gorilla	Gorilla gorilla gorilla (CG)	Gorilla_gorilla_gorilla	#29AB87	CG	SRR8978232	SAMN11515221	PRJNA539933
SRR8978233	Ggorilla2	Gorilla	Gorilla gorilla gorilla (CG)	Gorilla_gorilla_gorilla	#29AB87	CG	SRR8978233	SAMN11515220	PRJNA539933
SRR8978254	Ggorilla2	Gorilla	Gorilla gorilla gorilla (CG)	Gorilla_gorilla_gorilla	#29AB87	CG	SRR8978254	SAMN11515217	PRJNA539933
SRR8978295	Pttrog2	Pan	Pan troglodytes troglodytes (CG)	Pan_troglodytes_troglodytes	#fecc5c	CG	SRR8978295	SAMN11515210	PRJNA539933
SRR8978296	Pttrog2	Pan	Pan troglodytes troglodytes (CG)	Pan_troglodytes_troglodytes	#fecc5c	CG	SRR8978296	SAMN11515211	PRJNA539933
SRR8978299	Pttrog2	Pan	Pan troglodytes troglodytes (CG)	Pan_troglodytes_troglodytes	#fecc5c	CG	SRR8978299	SAMN11515202	PRJNA539933
SRR8978300	Pttrog2	Pan	Pan troglodytes troglodytes (CG)	Pan_troglodytes_troglodytes	#fecc5c	CG	SRR8978300	SAMN11515203	PRJNA539933
SRR8978301	Pttrog2	Pan	Pan troglodytes troglodytes (CG)	Pan_troglodytes_troglodytes	#fecc5c	CG	SRR8978301	SAMN11515204	PRJNA539933
SRR8978302	Pttrog2	Pan	Pan troglodytes troglodytes (CG)	Pan_troglodytes_troglodytes	#fecc5c	CG	SRR8978302	SAMN11515205	PRJNA539933
SRR8978304	Pttrog2	Pan	Pan troglodytes troglodytes (CG)	Pan_troglodytes_troglodytes	#fecc5c	CG	SRR8978304	SAMN11515207	PRJNA539933
SRR8978319	Ggorilla2	Gorilla	Gorilla gorilla gorilla (CG)	Gorilla_gorilla_gorilla	#29AB87	CG	SRR8978319	SAMN11515238	PRJNA539933
SRR8978320	Ggorilla2	Gorilla	Gorilla gorilla gorilla (CG)	Gorilla_gorilla_gorilla	#29AB87	CG	SRR8978320	SAMN11515229	PRJNA539933
SRR8978321	Pttrog2	Pan	Pan troglodytes troglodytes (CG)	Pan_troglodytes_troglodytes	#fecc5c	CG	SRR8978321	SAMN11515206	PRJNA539933
SRR8978322	Ggorilla2	Gorilla	Gorilla gorilla gorilla (CG)	Gorilla_gorilla_gorilla	#29AB87	CG	SRR8978322	SAMN11515225	PRJNA539933
SRR8978323	Pttrog2	Pan	Pan troglodytes troglodytes (CG)	Pan_troglodytes_troglodytes	#fecc5c	CG	SRR8978323	SAMN11515199	PRJNA539933
SRR8978334	Ggorilla2	Gorilla	Gorilla gorilla gorilla (CG)	Gorilla_gorilla_gorilla	#29AB87	CG	SRR8978334	SAMN11515228	PRJNA539933
SRR8978354	Ggorilla2	Gorilla	Gorilla gorilla gorilla (CG)	Gorilla_gorilla_gorilla	#29AB87	CG	SRR8978354	SAMN11515226	PRJNA539933
SRR8978356	Ggorilla2	Gorilla	Gorilla gorilla gorilla (CG)	Gorilla_gorilla_gorilla	#29AB87	CG	SRR8978356	SAMN11515223	PRJNA539933
SRR8978360	Ggorilla2	Gorilla	Gorilla gorilla gorilla (CG)	Gorilla_gorilla_gorilla	#29AB87	CG	SRR8978360	SAMN11515222	PRJNA539933
SRR8978363	Ggorilla2	Gorilla	Gorilla gorilla gorilla (CG)	Gorilla_gorilla_gorilla	#29AB87	CG	SRR8978363	SAMN11515240	PRJNA539933
SRR8978364	Ggorilla2	Gorilla	Gorilla gorilla gorilla (CG)	Gorilla_gorilla_gorilla	#29AB87	CG	SRR8978364	SAMN11515241	PRJNA539933
SRR8978370	Ggorilla2	Gorilla	Gorilla gorilla gorilla (CG)	Gorilla_gorilla_gorilla	#29AB87	CG	SRR8978370	SAMN11515227	PRJNA539933
SRR8978371	Ggorilla2	Gorilla	Gorilla gorilla gorilla (CG)	Gorilla_gorilla_gorilla	#29AB87	CG	SRR8978371	SAMN11515239	PRJNA539933
SRR8978372	Ggorilla2	Gorilla	Gorilla gorilla gorilla (CG)	Gorilla_gorilla_gorilla	#29AB87	CG	SRR8978372	SAMN11515236	PRJNA539933
SRR8978373	Ggorilla2	Gorilla	Gorilla gorilla gorilla (CG)	Gorilla_gorilla_gorilla	#29AB87	CG	SRR8978373	SAMN11515237	PRJNA539933
SRR8978406	Ggorilla2	Gorilla	Gorilla gorilla gorilla (CG)	Gorilla_gorilla_gorilla	#29AB87	CG	SRR8978406	SAMN11515231	PRJNA539933
SRR8978407	Ggorilla2	Gorilla	Gorilla gorilla gorilla (CG)	Gorilla_gorilla_gorilla	#29AB87	CG	SRR8978407	SAMN11515230	PRJNA539933
SRR8978442	Ggorilla2	Gorilla	Gorilla gorilla gorilla (CG)	Gorilla_gorilla_gorilla	#29AB87	CG	SRR8978442	SAMN11515234	PRJNA539933
SRR8978445	Ggorilla2	Gorilla	Gorilla gorilla gorilla (CG)	Gorilla_gorilla_gorilla	#29AB87	CG	SRR8978445	SAMN11515235	PRJNA539933
SRR8978446	Ggorilla2	Gorilla	Gorilla gorilla gorilla (CG)	Gorilla_gorilla_gorilla	#29AB87	CG	SRR8978446	SAMN11515232	PRJNA539933
SRR8978449	Ggorilla2	Gorilla	Gorilla gorilla gorilla (CG)	Gorilla_gorilla_gorilla	#29AB87	CG	SRR8978449	SAMN11515233	PRJNA539933
SRR8978458	Pttrog2	Pan	Pan troglodytes troglodytes (CG)	Pan_troglodytes_troglodytes	#fecc5c	CG	SRR8978458	SAMN11515197	PRJNA539933
SRR8978459	Pttrog2	Pan	Pan troglodytes troglodytes (CG)	Pan_troglodytes_troglodytes	#fecc5c	CG	SRR8978459	SAMN11515196	PRJNA539933
SRR8978461	Pttrog2	Pan	Pan troglodytes troglodytes (CG)	Pan_troglodytes_troglodytes	#fecc5c	CG	SRR8978461	SAMN11515198	PRJNA539933
SRR8978467	Pttrog2	Pan	Pan troglodytes troglodytes (CG)	Pan_troglodytes_troglodytes	#fecc5c	CG	SRR8978467	SAMN11515201	PRJNA539933
SRR8978468	Pttrog2	Pan	Pan troglodytes troglodytes (CG)	Pan_troglodytes_troglodytes	#fecc5c	CG	SRR8978468	SAMN11515200	PRJNA539933
SRR8978484	Ggorilla2	Gorilla	Gorilla gorilla gorilla (CG)	Gorilla_gorilla_gorilla	#29AB87	CG	SRR8978484	SAMN11515224	PRJNA539933
SRR8978503	Pttrog2	Pan	Pan troglodytes troglodytes (CG)	Pan_troglodytes_troglodytes	#fecc5c	CG	SRR8978503	SAMN11515208	PRJNA539933
SRR8978504	Pttrog2	Pan	Pan troglodytes troglodytes (CG)	Pan_troglodytes_troglodytes	#fecc5c	CG	SRR8978504	SAMN11515209	PRJNA539933
SID5462-1	HsD	Homo	Homo sapiens (DK)	Homo_sapiens	deepskyblue4	DK	SRR7989858	SAMN10093321	PRJNA491335
SID5473-1	HsD	Homo	Homo sapiens (DK)	Homo_sapiens	deepskyblue4	DK	SRR7989932	SAMN10093349	PRJNA491335
SID5457-1	HsD	Homo	Homo sapiens (DK)	Homo_sapiens	deepskyblue4	DK	SRR7989853	SAMN10093305	PRJNA491335
SID5460-1	HsD	Homo	Homo sapiens (DK)	Homo_sapiens	deepskyblue4	DK	SRR7989821	SAMN10093313	PRJNA491335
SID5433-1	HsD	Homo	Homo sapiens (DK)	Homo_sapiens	deepskyblue4	DK	SRR7989839	SAMN10093229	PRJNA491335
SID5427-1	HsD	Homo	Homo sapiens (DK)	Homo_sapiens	deepskyblue4	DK	SRR7989982	SAMN10093217	PRJNA491335
SID5438-1	HsD	Homo	Homo sapiens (DK)	Homo_sapiens	deepskyblue4	DK	SRR7989870	SAMN10093241	PRJNA491335
SID5429-1	HsD	Homo	Homo sapiens (DK)	Homo_sapiens	deepskyblue4	DK	SRR7989811	SAMN10093225	PRJNA491335
SID5451-1	HsD	Homo	Homo sapiens (DK)	Homo_sapiens	deepskyblue4	DK	SRR7989971	SAMN10093289	PRJNA491335
SID5449-1	HsD	Homo	Homo sapiens (DK)	Homo_sapiens	deepskyblue4	DK	SRR7989997	SAMN10093281	PRJNA491335
SID5428-1	HsD	Homo	Homo sapiens (DK)	Homo_sapiens	deepskyblue4	DK	SRR7989807	SAMN10093221	PRJNA491335
SID5444-1	HsD	Homo	Homo sapiens (DK)	Homo_sapiens	deepskyblue4	DK	SRR7989916	SAMN10093265	PRJNA491335
SID5420-1	HsD	Homo	Homo sapiens (DK)	Homo_sapiens	deepskyblue4	DK	SRR8097416	SAMN10281458	PRJNA491335
SID5448-1	HsD	Homo	Homo sapiens (DK)	Homo_sapiens	deepskyblue4	DK	SRR7989928	SAMN10093277	PRJNA491335
SID5450-1	HsD	Homo	Homo sapiens (DK)	Homo_sapiens	deepskyblue4	DK	SRR7989993	SAMN10093285	PRJNA491335
SID5415-1	HsD	Homo	Homo sapiens (DK)	Homo_sapiens	deepskyblue4	DK	SRR7989923	SAMN10093193	PRJNA491335
SID5461-1	HsD	Homo	Homo sapiens (DK)	Homo_sapiens	deepskyblue4	DK	SRR7989823	SAMN10093317	PRJNA491335
SID5442-1	HsD	Homo	Homo sapiens (DK)	Homo_sapiens	deepskyblue4	DK	SRR7989885	SAMN10093257	PRJNA491335
SID5413-1	HsD	Homo	Homo sapiens (DK)	Homo_sapiens	deepskyblue4	DK	SRR7989979	SAMN10093185	PRJNA491335
SID5455-1	HsD	Homo	Homo sapiens (DK)	Homo_sapiens	deepskyblue4	DK	SRR7989849	SAMN10093301	PRJNA491335
SID5443-1	HsD	Homo	Homo sapiens (DK)	Homo_sapiens	deepskyblue4	DK	SRR7989930	SAMN10093261	PRJNA491335
SID5439-1	HsD	Homo	Homo sapiens (DK)	Homo_sapiens	deepskyblue4	DK	SRR7989874	SAMN10093245	PRJNA491335
SID5466-1	HsD	Homo	Homo sapiens (DK)	Homo_sapiens	deepskyblue4	DK	SRR7989960	SAMN10093329	PRJNA491335
SID5469-1	HsD	Homo	Homo sapiens (DK)	Homo_sapiens	deepskyblue4	DK	SRR7989940	SAMN10093341	PRJNA491335

## Sheet: Suppl. Data 2
genome	magscot_domain	magscot_score	cluster_97_final	genome_rep97	genome	Domain	Score	Completeness	Contamination	precluster_95_final	precluster_97_final	precluster_99_final	rep_preclust	GreatApes_95_final	Sample	Host (short)	Host Genus	Host (long)	domain	phylum	class	order	family	genus	species
MGYG000004626	Bacteria	1	MGYG000004626	MGYG000004626	E07139-L1_cleanbin_000001	Bacteria	0.979096	0.983333	0.00833333	HsG_cluster95_000077	HsG_cluster97_000083	HsG_cluster99_000135	E07139-L1_cleanbin_000001	GreatApes_cluster95_001159	E07139-L1	HsG	Homo	Homo sapiens (GER)	d__Bacteria	p__Bacteroidota	c__Bacteroidia	o__Bacteroidales	f__Rikenellaceae	g__Alistipes	s__Alistipes_onderdonkii
MGYG000000850	Bacteria	1	MGYG000000850	MGYG000000850	E07139-L1_cleanbin_000002	Bacteria	0.979096	0.983333	0.00833333	HsG_cluster95_000066	HsG_cluster97_000072	HsG_cluster99_000114	E07139-L1_cleanbin_000002	GreatApes_cluster95_001152	E07139-L1	HsG	Homo	Homo sapiens (GER)	d__Bacteria	p__Firmicutes_A	c__Clostridia	o__Oscillospirales	f__Acutalibacteraceae	g__Ruminococcus_E	s__Ruminococcus_E_sp003526955
MGYG000000567	Bacteria	1	MGYG000000567	MGYG000000567	E07139-L1_cleanbin_000003	Bacteria	0.974859	0.983333	0.0166667	HsG_cluster95_000024	HsG_cluster97_000026	HsG_cluster99_000172	E07196-L1_cleanbin_000002	GreatApes_cluster95_000190	E07139-L1	HsG	Homo	Homo sapiens (GER)	d__Bacteria	p__Firmicutes_C	c__Negativicutes	o__Veillonellales	f__Dialisteraceae	g__Dialister	s__Dialister_invisus
H07667-L1_cleanbin_000001	Bacteria	1	Ptschw_cluster97_000001	H07667-L1_cleanbin_000001	E07139-L1_cleanbin_000004	Bacteria	0.974859	0.983333	0.0166667	HsG_cluster95_000098	HsG_cluster97_000105	HsG_cluster99_000174	E07139-L1_cleanbin_000004	GreatApes_cluster95_001500	E07139-L1	HsG	Homo	Homo sapiens (GER)	d__Bacteria	p__Bacteroidota	c__Bacteroidia	o__Bacteroidales	f__Rikenellaceae	g__Alistipes	s__Alistipes_putredinis
MGYG000001438	Bacteria	1	MGYG000001438	MGYG000001438	E07139-L1_cleanbin_000005	Bacteria	0.970833	1	0.0583333	HsG_cluster95_000100	HsG_cluster97_000107	HsG_cluster99_000176	E07139-L1_cleanbin_000005	GreatApes_cluster95_000686	E07139-L1	HsG	Homo	Homo sapiens (GER)	d__Bacteria	p__Firmicutes_A	c__Clostridia	o__Lachnospirales	f__Lachnospiraceae	g__CAG-127	s__CAG-127_sp900319515
MGYG000001552	Bacteria	1	MGYG000001552	MGYG000001552	E07139-L1_cleanbin_000006	Bacteria	0.966667	1	0.0666667	HsG_cluster95_000115	HsG_cluster97_000124	HsG_cluster99_000201	E07139-L1_cleanbin_000006	GreatApes_cluster95_000449	E07139-L1	HsG	Homo	Homo sapiens (GER)	d__Bacteria	p__Firmicutes_A	c__Clostridia	o__Lachnospirales	f__Lachnospiraceae	g__Roseburia	s__Roseburia_hominis
MGYG000000203	Bacteria	1	MGYG000000203	MGYG000000203	E07139-L1_cleanbin_000007	Bacteria	0.966453	0.975	0.0166667	HsG_cluster95_000123	HsG_cluster97_000133	HsG_cluster99_000227	E07139-L1_cleanbin_000007	GreatApes_cluster95_001970	E07139-L1	HsG	Homo	Homo sapiens (GER)	d__Bacteria	p__Firmicutes_A	c__Clostridia	o__Oscillospirales	f__Oscillospiraceae	g__Scatomorpha	s__Scatomorpha_intestinigallinarum
MGYG000000168	Bacteria	1	MGYG000000168	MGYG000000168	E07139-L1_cleanbin_000008	Bacteria	0.966453	0.975	0.0166667	HsG_cluster95_000122	HsG_cluster97_000132	HsG_cluster99_000226	E07139-L1_cleanbin_000008	GreatApes_cluster95_000183	E07139-L1	HsG	Homo	Homo sapiens (GER)	d__Bacteria	p__Firmicutes_A	c__Clostridia	o__Oscillospirales	f__Oscillospiraceae	g__Dysosmobacter	s__Dysosmobacter_sp001916835
MGYG000001376	Bacteria	1	MGYG000001376	MGYG000001376	E07139-L1_cleanbin_000009	Bacteria	0.962147	0.983333	0.0416667	HsG_cluster95_000140	HsG_cluster97_000150	HsG_cluster99_000257	E07139-L1_cleanbin_000009	GreatApes_cluster95_002236	E07139-L1	HsG	Homo	Homo sapiens (GER)	d__Bacteria	p__Firmicutes_A	c__Clostridia	o__Oscillospirales	f__Acutalibacteraceae	g__Fimivicinus	s__Fimivicinus_sp900544375
MGYG000001377	Bacteria	1	MGYG000001377	MGYG000001377	E07139-L1_cleanbin_000010	Bacteria	0.953986	0.958333	0.00833333	HsG_cluster95_000131	HsG_cluster97_000141	HsG_cluster99_000294	E07196-L1_cleanbin_000011	GreatApes_cluster95_001125	E07139-L1	HsG	Homo	Homo sapiens (GER)	d__Bacteria	p__Bacteroidota	c__Bacteroidia	o__Bacteroidales	f__Bacteroidaceae	g__Alloprevotella	s__Alloprevotella_sp900539625
MGYG000003362	Bacteria	1	MGYG000003362	MGYG000003362	E07139-L1_cleanbin_000011	Bacteria	0.95	0.95	0	HsG_cluster95_000165	HsG_cluster97_000175	HsG_cluster99_000311	E07139-L1_cleanbin_000011	GreatApes_cluster95_002621	E07139-L1	HsG	Homo	Homo sapiens (GER)	d__Bacteria	p__Verrucomicrobiota	c__Verrucomicrobiae	o__Verrucomicrobiales	f__Akkermansiaceae	g__Akkermansia	s__Akkermansia_muciniphila
H07644-L1_cleanbin_000001	Bacteria	1	HsA2_cluster97_000003	H07644-L1_cleanbin_000001	E07139-L1_cleanbin_000012	Bacteria	0.941447	0.95	0.0166667	HsG_cluster95_000041	HsG_cluster97_000044	HsG_cluster99_000067	E07187-L1_cleanbin_000002	GreatApes_cluster95_000691	E07139-L1	HsG	Homo	Homo sapiens (GER)	d__Bacteria	p__Bacteroidota	c__Bacteroidia	o__Bacteroidales	f__Bacteroidaceae	g__Bacteroides	s__Bacteroides_uniformis
MGYG000000696	Bacteria	1	MGYG000000696	MGYG000000696	E07139-L1_cleanbin_000013	Bacteria	0.941031	0.983333	0.0833333	HsG_cluster95_000160	HsG_cluster97_000170	HsG_cluster99_000366	E07175-L1_cleanbin_000017	GreatApes_cluster95_000439	E07139-L1	HsG	Homo	Homo sapiens (GER)	d__Bacteria	p__Firmicutes_A	c__Clostridia	o__Lachnospirales	f__Lachnospiraceae	g__Agathobacter	s__Agathobacter_rectalis
ManaraSGB1928	Bacteria	0.611667	ManaraSGB1928	ManaraSGB1928	E07139-L1_cleanbin_000014	Bacteria	0.91994	0.933333	0.025	HsG_cluster95_000207	HsG_cluster97_000220	HsG_cluster99_000426	E07139-L1_cleanbin_000014	GreatApes_cluster95_003379	E07139-L1	HsG	Homo	Homo sapiens (GER)	d__Bacteria	p__Firmicutes_A	c__Clostridia	o__TANB77	f__CAG-508	g__CAG-273	s__CAG-273_sp000437855
H07642-L1_cleanbin_000036	Bacteria	0.525	HsA2_cluster97_000333	H07642-L1_cleanbin_000036	E07139-L1_cleanbin_000015	Bacteria	0.906548	0.933333	0.05	HsG_cluster95_000143	HsG_cluster97_000153	HsG_cluster99_000261	E07148-L1_cleanbin_000011	GreatApes_cluster95_002046	E07139-L1	HsG	Homo	Homo sapiens (GER)	d__Bacteria	p__Firmicutes_A	c__Clostridia	o__Lachnospirales	f__Lachnospiraceae	g__Enterocloster	s__Enterocloster_sp000431375
MGYG000002478	Bacteria	1	MGYG000002478	MGYG000002478	E07139-L1_cleanbin_000016	Bacteria	0.882321	0.891667	0.0166667	HsG_cluster95_000233	HsG_cluster97_000247	HsG_cluster99_000493	E07139-L1_cleanbin_000016	GreatApes_cluster95_003850	E07139-L1	HsG	Homo	Homo sapiens (GER)	d__Bacteria	p__Firmicutes	c__Bacilli	o__RF39	f__UBA660	g__CAG-302	s__CAG-302_sp000431795
E07197-L1_cleanbin_000005	Bacteria	0.9875	HsG_cluster97_000038	E07197-L1_cleanbin_000005	E07139-L1_cleanbin_000017	Bacteria	0.881944	0.9	0.0333333	HsG_cluster95_000157	HsG_cluster97_000167	HsG_cluster99_000292	E07187-L1_cleanbin_000011	GreatApes_cluster95_001157	E07139-L1	HsG	Homo	Homo sapiens (GER)	d__Bacteria	p__Firmicutes_A	c__Clostridia	o__Oscillospirales	f__Oscillospiraceae	g__Dysosmobacter	s__Dysosmobacter_welbionis
H07603-L1_cleanbin_000002	Bacteria	0.9875	HsA1_cluster97_000015	H07603-L1_cleanbin_000002	E07139-L1_cleanbin_000018	Bacteria	0.868302	0.891667	0.0416667	HsG_cluster95_000178	HsG_cluster97_000188	HsG_cluster99_000507	E07175-L1_cleanbin_000020	GreatApes_cluster95_001931	E07139-L1	HsG	Homo	Homo sapiens (GER)	d__Bacteria	p__Firmicutes_A	c__Clostridia	o__Lachnospirales	f__Lachnospiraceae	g__CAG-194	s__CAG-194_sp000432915
H07687-L1_cleanbin_000014	Bacteria	0.979167	HsA1_cluster97_000015	H07603-L1_cleanbin_000002	E07139-L1_cleanbin_000021	Bacteria	0.803179	0.808333	0.00833333	HsG_cluster95_000275	HsG_cluster97_000294	HsG_cluster99_000595	E07139-L1_cleanbin_000021	GreatApes_cluster95_000350	E07139-L1	HsG	Homo	Homo sapiens (GER)	d__Bacteria	p__Firmicutes_A	c__Clostridia	o__Oscillospirales	f__Butyricicoccaceae	g__Agathobaculum	s__Agathobaculum_sp003481705
E07183-L1_cleanbin_000004	Bacteria	0.979097	HsG_cluster97_000038	E07197-L1_cleanbin_000005	E07139-L1_cleanbin_000022	Bacteria	0.781888	0.816667	0.0583333	HsG_cluster95_000138	HsG_cluster97_000148	HsG_cluster99_000617	E07180-L1_cleanbin_000018	GreatApes_cluster95_000688	E07139-L1	HsG	Homo	Homo sapiens (GER)	d__Bacteria	p__Firmicutes_A	c__Clostridia	o__Oscillospirales	f__Ruminococcaceae	g__Gemmiger	s__Gemmiger_qucibialis
E07184-L1_cleanbin_000006	Bacteria	0.979097	HsG_cluster97_000038	E07197-L1_cleanbin_000005	E07139-L1_cleanbin_000023	Bacteria	0.731882	0.741667	0.0166667	HsG_cluster95_000302	HsG_cluster97_000326	HsG_cluster99_000664	E07139-L1_cleanbin_000023	GreatApes_cluster95_000608	E07139-L1	HsG	Homo	Homo sapiens (GER)	d__Bacteria	p__Bacteroidota	c__Bacteroidia	o__Bacteroidales	f__Bacteroidaceae	g__Bacteroides	s__Bacteroides_clarus
E07146-L1_cleanbin_000010	Bacteria	0.966455	HsG_cluster97_000038	E07197-L1_cleanbin_000005	E07139-L1_cleanbin_000024	Bacteria	0.710861	0.741667	0.05	HsG_cluster95_000253	HsG_cluster97_000269	HsG_cluster99_000692	E07183-L1_cleanbin_000028	GreatApes_cluster95_001453	E07139-L1	HsG	Homo	Homo sapiens (GER)	d__Bacteria	p__Bacteroidota	c__Bacteroidia	o__Bacteroidales	f__Bacteroidaceae	g__Bacteroides	s__Bacteroides_ovatus
E07187-L1_cleanbin_000005	Bacteria	0.962356	HsG_cluster97_000038	E07197-L1_cleanbin_000005	E07139-L1_cleanbin_000025	Bacteria	0.707959	0.741667	0.05	HsG_cluster95_000313	HsG_cluster97_000340	HsG_cluster99_000696	E07139-L1_cleanbin_000025	GreatApes_cluster95_001568	E07139-L1	HsG	Homo	Homo sapiens (GER)	d__Bacteria	p__Firmicutes_A	c__Clostridia	o__Lachnospirales	f__Lachnospiraceae	g__Mediterraneibacter	s__Mediterraneibacter_faecis
E07145-L1_cleanbin_000012	Bacteria	0.945471	HsG_cluster97_000038	E07197-L1_cleanbin_000005	E07139-L1_cleanbin_000027	Bacteria	0.637179	0.65	0.0166667	HsG_cluster95_000223	HsG_cluster97_000236	HsG_cluster99_000754	E07189-L1_cleanbin_000037	GreatApes_cluster95_003778	E07139-L1	HsG	Homo	Homo sapiens (GER)	d__Bacteria	p__Firmicutes	c__Bacilli	o__RF39	f__UBA660	g__CAG-302	s__CAG-302_sp001916775
E07182-L1_cleanbin_000014	Bacteria	0.940919	HsG_cluster97_000038	E07197-L1_cleanbin_000005	E07139-L1_cleanbin_000030	Bacteria	0.594635	0.608333	0.0166667	HsG_cluster95_000010	HsG_cluster97_000010	HsG_cluster99_000778	E07184-L1_cleanbin_000002	GreatApes_cluster95_000026	E07139-L1	HsG	Homo	Homo sapiens (GER)	d__Bacteria	p__Firmicutes_A	c__Clostridia	o__Oscillospirales	f__Oscillospiraceae	g__CAG-103	s__CAG-103_sp000432375
E07188-L1_cleanbin_000018	Bacteria	0.920238	HsG_cluster97_000038	E07197-L1_cleanbin_000005	E07139-L1_cleanbin_000031	Bacteria	0.591667	0.591667	0	HsG_cluster95_000006	HsG_cluster97_000388	HsG_cluster99_000784	E07139-L1_cleanbin_000031	GreatApes_cluster95_000032	E07139-L1	HsG	Homo	Homo sapiens (GER)	d__Bacteria	p__Bacteroidota	c__Bacteroidia	o__Bacteroidales	f__Barnesiellaceae	g__Barnesiella	s__Barnesiella_intestinihominis
E07172-L1_cleanbin_000028	Bacteria	0.915678	HsG_cluster97_000038	E07197-L1_cleanbin_000005	E07139-L1_cleanbin_000032	Bacteria	0.589719	0.641667	0.0666667	HsG_cluster95_000061	HsG_cluster97_000389	HsG_cluster99_000785	E07139-L1_cleanbin_000032	GreatApes_cluster95_005735	E07139-L1	HsG	Homo	Homo sapiens (GER)	d__Bacteria	p__Firmicutes_A	c__Clostridia	o__Oscillospirales	f__Ruminococcaceae	g__Gemmiger	s__Gemmiger_formicilis
E07190-L1_cleanbin_000012	Bacteria	0.895833	HsG_cluster97_000038	E07197-L1_cleanbin_000005	E07139-L1_cleanbin_000033	Bacteria	0.589693	0.633333	0.0583333	HsG_cluster95_000235	HsG_cluster97_000249	HsG_cluster99_000786	E07180-L1_cleanbin_000029	GreatApes_cluster95_002190	E07139-L1	HsG	Homo	Homo sapiens (GER)	d__Bacteria	p__Firmicutes_A	c__Clostridia	o__Lachnospirales	f__Lachnospiraceae	g__Lachnospira	s__Lachnospira_sp000437735
G02654-L1_cleanbin_000007	Bacteria	0.891204	Ptver_cluster97_000214	G02654-L1_cleanbin_000007	E07145-L1_cleanbin_000001	Bacteria	0.991667	0.991667	0	HsG_cluster95_000032	HsG_cluster97_000035	HsG_cluster99_000050	E07145-L1_cleanbin_000001	GreatApes_cluster95_000459	E07145-L1	HsG	Homo	Homo sapiens (GER)	d__Bacteria	p__Bacteroidota	c__Bacteroidia	o__Bacteroidales	f__Muribaculaceae	g__Paramuribaculum	s__Paramuribaculum_sp000431155
E07154-L1_cleanbin_000019	Bacteria	0.877315	HsG_cluster97_000038	E07197-L1_cleanbin_000005	E07145-L1_cleanbin_000002	Bacteria	0.991667	0.991667	0	HsG_cluster95_000029	HsG_cluster97_000032	HsG_cluster99_000046	E07145-L1_cleanbin_000002	GreatApes_cluster95_000432	E07145-L1	HsG	Homo	Homo sapiens (GER)	d__Bacteria	p__Bacteroidota	c__Bacteroidia	o__Bacteroidales	f__Bacteroidaceae	g__Prevotella	s__Prevotella_sp900551275
E07147-L1_cleanbin_000026	Bacteria	0.873481	HsG_cluster97_000038	E07197-L1_cleanbin_000005	E07145-L1_cleanbin_000003	Bacteria	0.983263	0.991667	0.0166667	HsG_cluster95_000055	HsG_cluster97_000058	HsG_cluster99_000094	E07145-L1_cleanbin_000003	GreatApes_cluster95_000987	E07145-L1	HsG	Homo	Homo sapiens (GER)	d__Bacteria	p__Firmicutes_C	c__Negativicutes	o__Acidaminococcales	f__Acidaminococcaceae	g__Phascolarctobacterium_A	s__Phascolarctobacterium_A_succinatutens
E07175-L1_cleanbin_000028	Bacteria	0.838462	HsG_cluster97_000038	E07197-L1_cleanbin_000005	E07145-L1_cleanbin_000004	Bacteria	0.979096	0.983333	0.00833333	HsG_cluster95_000065	HsG_cluster97_000071	HsG_cluster99_000113	E07145-L1_cleanbin_000004	GreatApes_cluster95_001154	E07145-L1	HsG	Homo	Homo sapiens (GER)	d__Bacteria	p__Firmicutes_A	c__Clostridia	o__Oscillospirales	f__Acutalibacteraceae	g__CAG-177	s__CAG-177_sp000431775
H07618-L1_cleanbin_000045	Bacteria	0.819949	HsA1_cluster97_000015	H07603-L1_cleanbin_000002	E07145-L1_cleanbin_000005	Bacteria	0.975	0.975	0	HsG_cluster95_000092	HsG_cluster97_000099	HsG_cluster99_000157	E07145-L1_cleanbin_000005	GreatApes_cluster95_000742	E07145-L1	HsG	Homo	Homo sapiens (GER)	d__Bacteria	p__Bacteroidota	c__Bacteroidia	o__Bacteroidales	f__UBA932	g__Cryptobacteroides	s__Cryptobacteroides_sp000433355
E07196-L1_cleanbin_000026	Bacteria	0.819167	HsG_cluster97_000038	E07197-L1_cleanbin_000005	E07145-L1_cleanbin_000006	Bacteria	0.970658	0.991667	0.0416667	HsG_cluster95_000108	HsG_cluster97_000116	HsG_cluster99_000190	E07145-L1_cleanbin_000006	GreatApes_cluster95_001756	E07145-L1	HsG	Homo	Homo sapiens (GER)	d__Bacteria	p__Firmicutes_A	c__Clostridia	o__Lachnospirales	f__Lachnospiraceae	g__W0P33-017	s__W0P33-017_spGreatApes001756
E07189-L1_cleanbin_000049	Bacteria	0.769072	HsG_cluster97_000038	E07197-L1_cleanbin_000005	E07145-L1_cleanbin_000007	Bacteria	0.953736	0.966667	0.025	HsG_cluster95_000052	HsG_cluster97_000055	HsG_cluster99_000304	E07154-L1_cleanbin_000003	GreatApes_cluster95_000431	E07145-L1	HsG	Homo	Homo sapiens (GER)	d__Bacteria	p__Bacteroidota	c__Bacteroidia	o__Bacteroidales	f__Muribaculaceae	g__Limisoma	s__Limisoma_sp000437795
H07639-L1_cleanbin_000018	Bacteria	0.7625	HsA2_cluster97_000210	H07639-L1_cleanbin_000018	E07145-L1_cleanbin_000008	Bacteria	0.953736	0.966667	0.025	HsG_cluster95_000162	HsG_cluster97_000172	HsG_cluster99_000302	E07145-L1_cleanbin_000008	GreatApes_cluster95_002079	E07145-L1	HsG	Homo	Homo sapiens (GER)	d__Bacteria	p__Firmicutes_A	c__Clostridia	o__Christensenellales	f__CAG-917	g__CAG-349	s__CAG-349_sp003539515
E07148-L1_cleanbin_000035	Bacteria	0.729891	HsG_cluster97_000038	E07197-L1_cleanbin_000005	E07145-L1_cleanbin_000009	Bacteria	0.95	0.95	0	HsG_cluster95_000165	HsG_cluster97_000175	HsG_cluster99_000312	E07139-L1_cleanbin_000011	GreatApes_cluster95_002621	E07145-L1	HsG	Homo	Homo sapiens (GER)	d__Bacteria	p__Verrucomicrobiota	c__Verrucomicrobiae	o__Verrucomicrobiales	f__Akkermansiaceae	g__Akkermansia	s__Akkermansia_muciniphila
E07160-L1_cleanbin_000058	Bacteria	0.667857	HsG_cluster97_000038	E07197-L1_cleanbin_000005	E07145-L1_cleanbin_000010	Bacteria	0.940805	0.966667	0.05	HsG_cluster95_000120	HsG_cluster97_000129	HsG_cluster99_000376	E07146-L1_cleanbin_000009	GreatApes_cluster95_001755	E07145-L1	HsG	Homo	Homo sapiens (GER)	d__Bacteria	p__Firmicutes_A	c__Clostridia	o__Christensenellales	f__CAG-74	g__UBA11524	s__UBA11524_sp000437595
ManaraSGB1815	Bacteria	0.66466	ManaraSGB1815	ManaraSGB1815	E07145-L1_cleanbin_000011	Bacteria	0.932265	0.975	0.0833333	HsG_cluster95_000200	HsG_cluster97_000211	HsG_cluster99_000401	E07145-L1_cleanbin_000011	GreatApes_cluster95_002042	E07145-L1	HsG	Homo	Homo sapiens (GER)	d__Bacteria	p__Firmicutes_A	c__Clostridia	o__Lachnospirales	f__Lachnospiraceae	g__CAG-95	s__CAG-95_sp000438155
H07620-L1_cleanbin_000041	Bacteria	0.652004	HsA2_cluster97_000210	H07639-L1_cleanbin_000018	E07145-L1_cleanbin_000012	Bacteria	0.945471	0.958333	0.025	HsG_cluster95_000034	HsG_cluster97_000070	HsG_cluster99_000110	E07183-L1_cleanbin_000004	GreatApes_cluster95_000012	E07145-L1	HsG	Homo	Homo sapiens (GER)	d__Bacteria	p__Bacteroidota	c__Bacteroidia	o__Bacteroidales	f__Bacteroidaceae	g__Phocaeicola	s__Phocaeicola_dorei
E07139-L1_cleanbin_000028	Bacteria	0.630357	HsG_cluster97_000038	E07197-L1_cleanbin_000005	E07145-L1_cleanbin_000014	Bacteria	0.886994	0.891667	0.00833333	HsG_cluster95_000077	HsG_cluster97_000083	HsG_cluster99_000296	E07139-L1_cleanbin_000001	GreatApes_cluster95_001159	E07145-L1	HsG	Homo	Homo sapiens (GER)	d__Bacteria	p__Bacteroidota	c__Bacteroidia	o__Bacteroidales	f__Rikenellaceae	g__Alistipes	s__Alistipes_onderdonkii
E07178-L1_cleanbin_000045	Bacteria	0.542424	HsG_cluster97_000425	E07178-L1_cleanbin_000045	E07145-L1_cleanbin_000015	Bacteria	0.953672	0.983333	0.0583333	HsG_cluster95_000098	HsG_cluster97_000105	HsG_cluster99_000174	E07139-L1_cleanbin_000004	GreatApes_cluster95_001500	E07145-L1	HsG	Homo	Homo sapiens (GER)	d__Bacteria	p__Bacteroidota	c__Bacteroidia	o__Bacteroidales	f__Rikenellaceae	g__Alistipes	s__Alistipes_putredinis
MGYG000001551	Bacteria	1	MGYG000001551	MGYG000001551	E07145-L1_cleanbin_000016	Bacteria	0.836716	0.841667	0.00833333	HsG_cluster95_000027	HsG_cluster97_000030	HsG_cluster99_000551	E07147-L1_cleanbin_000001	GreatApes_cluster95_000330	E07145-L1	HsG	Homo	Homo sapiens (GER)	d__Bacteria	p__Firmicutes_A	c__Clostridia	o__Oscillospirales	f__Acutalibacteraceae	g__Eubacterium_R	s__Eubacterium_R_sp000434995
G02624-L1_cleanbin_000001	Bacteria	1	Ptver_cluster97_000003	G02624-L1_cleanbin_000001	E07145-L1_cleanbin_000017	Bacteria	0.835294	0.85	0.025	HsG_cluster95_000125	HsG_cluster97_000135	HsG_cluster99_000553	E07150-L1_cleanbin_000016	GreatApes_cluster95_002026	E07145-L1	HsG	Homo	Homo sapiens (GER)	d__Bacteria	p__Firmicutes_A	c__Clostridia	o__Oscillospirales	f__Ruminococcaceae	g__Angelakisella	s__Angelakisella_sp900547385
G02640-L1_cleanbin_000001	Bacteria	1	Ptver_cluster97_000003	G02624-L1_cleanbin_000001	E07145-L1_cleanbin_000018	Bacteria	0.81152	0.85	0.0666667	HsG_cluster95_000269	HsG_cluster97_000287	HsG_cluster99_000582	E07145-L1_cleanbin_000018	GreatApes_cluster95_004120	E07145-L1	HsG	Homo	Homo sapiens (GER)	d__Bacteria	p__Firmicutes_A	c__Clostridia	o__Lachnospirales	f__Lachnospiraceae	g__Roseburia	s__Roseburia_sp900550935
H07645-L1_cleanbin_000001	Bacteria	0.995833	Ptver_cluster97_000003	G02624-L1_cleanbin_000001	E07145-L1_cleanbin_000019	Bacteria	0.811165	0.858333	0.0833333	HsG_cluster95_000041	HsG_cluster97_000044	HsG_cluster99_000067	E07187-L1_cleanbin_000002	GreatApes_cluster95_000691	E07145-L1	HsG	Homo	Homo sapiens (GER)	d__Bacteria	p__Bacteroidota	c__Bacteroidia	o__Bacteroidales	f__Bacteroidaceae	g__Bacteroides	s__Bacteroides_uniformis
G02626-L1_cleanbin_000009	Bacteria	0.953986	Ptver_cluster97_000003	G02624-L1_cleanbin_000001	E07145-L1_cleanbin_000020	Bacteria	0.719253	0.725	0.00833333	HsG_cluster95_000307	HsG_cluster97_000332	HsG_cluster99_000680	E07145-L1_cleanbin_000020	GreatApes_cluster95_000746	E07145-L1	HsG	Homo	Homo sapiens (GER)	d__Bacteria	p__Bacteroidota	c__Bacteroidia	o__Bacteroidales	f__Bacteroidaceae	g__UBA6398	s__UBA6398_sp003150315
G02649-L1_cleanbin_000040	Bacteria	0.878616	Ptver_cluster97_000003	G02624-L1_cleanbin_000001	E07145-L1_cleanbin_000021	Bacteria	0.710853	0.716667	0.00833333	HsG_cluster95_000067	HsG_cluster97_000339	HsG_cluster99_000693	E07145-L1_cleanbin_000021	GreatApes_cluster95_001129	E07145-L1	HsG	Homo	Homo sapiens (GER)	d__Bacteria	p__Firmicutes_A	c__Clostridia	o__Oscillospirales	f__Acutalibacteraceae	g__Ruminococcus_E	s__Ruminococcus_E_bromii_B
G02636-L1_cleanbin_000026	Bacteria	0.873899	Ptver_cluster97_000003	G02624-L1_cleanbin_000001	E07145-L1_cleanbin_000022	Bacteria	0.707759	0.725	0.025	HsG_cluster95_000121	HsG_cluster97_000131	HsG_cluster99_000698	E07160-L1_cleanbin_000014	GreatApes_cluster95_001954	E07145-L1	HsG	Homo	Homo sapiens (GER)	d__Bacteria	p__Firmicutes_A	c__Clostridia	o__Christensenellales	f__CAG-138	g__Phil1	s__Phil1_sp001940855
G02653-L1_cleanbin_000051	Bacteria	0.833333	Ptver_cluster97_000003	G02624-L1_cleanbin_000001	E07145-L1_cleanbin_000023	Bacteria	0.688095	0.7	0.0166667	HsG_cluster95_000268	HsG_cluster97_000286	HsG_cluster99_000715	E07190-L1_cleanbin_000017	GreatApes_cluster95_001501	E07145-L1	HsG	Homo	Homo sapiens (GER)	d__Bacteria	p__Bacteroidota	c__Bacteroidia	o__Bacteroidales	f__Bacteroidaceae	g__Paraprevotella	s__Paraprevotella_clara
G02621-L1_cleanbin_000031	Bacteria	0.559314	Ptver_cluster97_000500	G02621-L1_cleanbin_000031	E07145-L1_cleanbin_000025	Bacteria	0.656481	0.675	0.025	HsG_cluster95_000138	HsG_cluster97_000148	HsG_cluster99_000742	E07180-L1_cleanbin_000018	GreatApes_cluster95_000688	E07145-L1	HsG	Homo	Homo sapiens (GER)	d__Bacteria	p__Firmicutes_A	c__Clostridia	o__Oscillospirales	f__Ruminococcaceae	g__Gemmiger	s__Gemmiger_qucibialis
MGYG000004474	Bacteria	1	MGYG000004474	MGYG000004474	E07145-L1_cleanbin_000026	Bacteria	0.639346	0.658333	0.025	HsG_cluster95_000100	HsG_cluster97_000107	HsG_cluster99_000751	E07139-L1_cleanbin_000005	GreatApes_cluster95_000686	E07145-L1	HsG	Homo	Homo sapiens (GER)	d__Bacteria	p__Firmicutes_A	c__Clostridia	o__Lachnospirales	f__Lachnospiraceae	g__CAG-127	s__CAG-127_sp900319515
H07598-L1_cleanbin_000004	Bacteria	0.983333	HsA2_cluster97_000034	H07598-L1_cleanbin_000004	E07145-L1_cleanbin_000027	Bacteria	0.593056	0.6	0.00833333	HsG_cluster95_000345	HsG_cluster97_000385	HsG_cluster99_000781	E07145-L1_cleanbin_000027	GreatApes_cluster95_003153	E07145-L1	HsG	Homo	Homo sapiens (GER)	d__Bacteria	p__Firmicutes_A	c__Clostridia	o__Oscillospirales	f__Oscillospiraceae	g__CAG-83	s__CAG-83_sp900554275
H07641-L1_cleanbin_000004	Bacteria	0.983333	HsA2_cluster97_000035	H07641-L1_cleanbin_000004	E07145-L1_cleanbin_000030	Bacteria	0.533974	0.541667	0.00833333	HsG_cluster95_000303	HsG_cluster97_000401	HsG_cluster99_000813	E07145-L1_cleanbin_000030	GreatApes_cluster95_001088	E07145-L1	HsG	Homo	Homo sapiens (GER)	d__Bacteria	p__Bacteroidota	c__Bacteroidia	o__Bacteroidales	f__Bacteroidaceae	g__Bacteroides	s__Bacteroides_caccae
E07193-L1_cleanbin_000006	Bacteria	0.979096	HsG_cluster97_000085	E07193-L1_cleanbin_000006	E07145-L1_cleanbin_000031	Bacteria	0.531522	0.575	0.05	HsG_cluster95_000122	HsG_cluster97_000132	HsG_cluster99_000818	E07139-L1_cleanbin_000008	GreatApes_cluster95_000183	E07145-L1	HsG	Homo	Homo sapiens (GER)	d__Bacteria	p__Firmicutes_A	c__Clostridia	o__Oscillospirales	f__Oscillospiraceae	g__Dysosmobacter	s__Dysosmobacter_sp001916835
H07644-L1_cleanbin_000008	Bacteria	0.975	HsA2_cluster97_000049	H07644-L1_cleanbin_000008	E07145-L1_cleanbin_000032	Bacteria	0.530682	0.55	0.025	HsG_cluster95_000267	HsG_cluster97_000285	HsG_cluster99_000573	E07188-L1_cleanbin_000024	GreatApes_cluster95_000359	E07145-L1	HsG	Homo	Homo sapiens (GER)	d__Bacteria	p__Bacteroidota	c__Bacteroidia	o__Bacteroidales	f__Bacteroidaceae	g__Phocaeicola	s__Phocaeicola_massiliensis
H07643-L1_cleanbin_000008	Bacteria	0.970726	HsA2_cluster97_000062	H07643-L1_cleanbin_000008	E07145-L1_cleanbin_000033	Bacteria	0.525521	0.533333	0.00833333	HsG_cluster95_000243	HsG_cluster97_000407	HsG_cluster99_000820	E07145-L1_cleanbin_000033	GreatApes_cluster95_001773	E07145-L1	HsG	Homo	Homo sapiens (GER)	d__Bacteria	p__Firmicutes_A	c__Clostridia	o__Christensenellales	f__CAG-74	g__SFMI01	s__SFMI01_sp004556155
E07190-L1_cleanbin_000005	Bacteria	0.962356	HsG_cluster97_000085	E07193-L1_cleanbin_000006	E07146-L1_cleanbin_000001	Bacteria	0.983263	0.991667	0.0166667	HsG_cluster95_000044	HsG_cluster97_000047	HsG_cluster99_000083	E07182-L1_cleanbin_000002	GreatApes_cluster95_000864	E07146-L1	HsG	Homo	Homo sapiens (GER)	d__Bacteria	p__Firmicutes_A	c__Clostridia	o__Oscillospirales	f__Ruminococcaceae	g__Ruminococcus_D	s__Ruminococcus_D_bicirculans
H07599-L1_cleanbin_000012	Bacteria	0.958333	HsA2_cluster97_000076	H07599-L1_cleanbin_000012	E07146-L1_cleanbin_000002	Bacteria	0.979096	0.983333	0.00833333	HsG_cluster95_000066	HsG_cluster97_000072	HsG_cluster99_000115	E07139-L1_cleanbin_000002	GreatApes_cluster95_001152	E07146-L1	HsG	Homo	Homo sapiens (GER)	d__Bacteria	p__Firmicutes_A	c__Clostridia	o__Oscillospirales	f__Acutalibacteraceae	g__Ruminococcus_E	s__Ruminococcus_E_sp003526955
H07597-L1_cleanbin_000005	Bacteria	0.945614	HsA2_cluster97_000096	H07597-L1_cleanbin_000005	E07146-L1_cleanbin_000003	Bacteria	0.979096	0.983333	0.00833333	HsG_cluster95_000079	HsG_cluster97_000085	HsG_cluster99_000138	E07146-L1_cleanbin_000003	GreatApes_cluster95_001162	E07146-L1	HsG	Homo	Homo sapiens (GER)	d__Bacteria	p__Bacteroidota	c__Bacteroidia	o__Bacteroidales	f__Rikenellaceae	g__Tidjanibacter	s__Tidjanibacter_inops_A
E07175-L1_cleanbin_000021	Bacteria	0.941667	HsG_cluster97_000085	E07193-L1_cleanbin_000006	E07146-L1_cleanbin_000004	Bacteria	0.979096	0.983333	0.00833333	HsG_cluster95_000053	HsG_cluster97_000056	HsG_cluster99_000143	E07193-L1_cleanbin_000004	GreatApes_cluster95_000867	E07146-L1	HsG	Homo	Homo sapiens (GER)	d__Bacteria	p__Bacteroidota	c__Bacteroidia	o__Bacteroidales	f__Barnesiellaceae	g__Barnesiella	s__Barnesiella_merdigallinarum
H07628-L1_cleanbin_000023	Bacteria	0.866667	HsA1_cluster97_000186	H07628-L1_cleanbin_000023	E07146-L1_cleanbin_000005	Bacteria	0.979096	0.983333	0.00833333	HsG_cluster95_000069	HsG_cluster97_000075	HsG_cluster99_000124	E07146-L1_cleanbin_000005	GreatApes_cluster95_001168	E07146-L1	HsG	Homo	Homo sapiens (GER)	d__Bacteria	p__Actinobacteriota	c__Coriobacteriia	o__Coriobacteriales	f__Eggerthellaceae	g__CAG-1427	s__CAG-1427_spGreatApes001168
ManaraSGB2021	Bacteria	0.658333	ManaraSGB2021	ManaraSGB2021	E07146-L1_cleanbin_000006	Bacteria	0.975	0.975	0	HsG_cluster95_000087	HsG_cluster97_000094	HsG_cluster99_000150	E07146-L1_cleanbin_000006	GreatApes_cluster95_000028	E07146-L1	HsG	Homo	Homo sapiens (GER)	d__Bacteria	p__Firmicutes_A	c__Clostridia	o__Oscillospirales	f__Oscillospiraceae	g__Faecousia	s__Faecousia_sp000434635
ManaraSGB20178	Bacteria	1	ManaraSGB20178	ManaraSGB20178	E07146-L1_cleanbin_000007	Bacteria	0.974929	0.983333	0.0166667	HsG_cluster95_000041	HsG_cluster97_000044	HsG_cluster99_000067	E07187-L1_cleanbin_000002	GreatApes_cluster95_000691	E07146-L1	HsG	Homo	Homo sapiens (GER)	d__Bacteria	p__Bacteroidota	c__Bacteroidia	o__Bacteroidales	f__Bacteroidaceae	g__Bacteroides	s__Bacteroides_uniformis
MGYG000000415	Bacteria	1	MGYG000000415	MGYG000000415	E07146-L1_cleanbin_000008	Bacteria	0.970726	0.975	0.00833333	HsG_cluster95_000104	HsG_cluster97_000112	HsG_cluster99_000184	E07146-L1_cleanbin_000008	GreatApes_cluster95_001628	E07146-L1	HsG	Homo	Homo sapiens (GER)	d__Bacteria	p__Firmicutes_A	c__Clostridia	o__Oscillospirales	f__Acutalibacteraceae	g__CAG-177	s__CAG-177_sp003514385
MGYG000000653	Bacteria	1	MGYG000000653	MGYG000000653	E07146-L1_cleanbin_000009	Bacteria	0.966457	0.991667	0.05	HsG_cluster95_000120	HsG_cluster97_000129	HsG_cluster99_000212	E07146-L1_cleanbin_000009	GreatApes_cluster95_001755	E07146-L1	HsG	Homo	Homo sapiens (GER)	d__Bacteria	p__Firmicutes_A	c__Clostridia	o__Christensenellales	f__CAG-74	g__UBA11524	s__UBA11524_sp000437595
MGYG000000956	Bacteria	1	MGYG000000956	MGYG000000956	E07146-L1_cleanbin_000010	Bacteria	0.966455	0.983333	0.0333333	HsG_cluster95_000034	HsG_cluster97_000070	HsG_cluster99_000110	E07183-L1_cleanbin_000004	GreatApes_cluster95_000012	E07146-L1	HsG	Homo	Homo sapiens (GER)	d__Bacteria	p__Bacteroidota	c__Bacteroidia	o__Bacteroidales	f__Bacteroidaceae	g__Phocaeicola	s__Phocaeicola_dorei
MGYG000004464	Bacteria	1	MGYG000004464	MGYG000004464	E07146-L1_cleanbin_000011	Bacteria	0.962356	0.966667	0.00833333	HsG_cluster95_000132	HsG_cluster97_000142	HsG_cluster99_000239	E07146-L1_cleanbin_000011	GreatApes_cluster95_002091	E07146-L1	HsG	Homo	Homo sapiens (GER)	d__Bacteria	p__Proteobacteria	c__Alphaproteobacteria	o__RF32	f__CAG-239	g__51-20	s__51-20_sp001917175
E07172-L1_cleanbin_000001	Bacteria	1	HsG_cluster97_000006	E07172-L1_cleanbin_000001	E07146-L1_cleanbin_000012	Bacteria	0.962255	0.991667	0.0583333	HsG_cluster95_000109	HsG_cluster97_000117	HsG_cluster99_000250	E07178-L1_cleanbin_000009	GreatApes_cluster95_001752	E07146-L1	HsG	Homo	Homo sapiens (GER)	d__Bacteria	p__Firmicutes_A	c__Clostridia	o__Lachnospirales	f__Lachnospiraceae	g__Eisenbergiella	s__Eisenbergiella_sp900066775
MGYG000000144	Bacteria	1	MGYG000000144	MGYG000000144	E07146-L1_cleanbin_000013	Bacteria	0.958053	0.991667	0.0666667	HsG_cluster95_000149	HsG_cluster97_000159	HsG_cluster99_000273	E07146-L1_cleanbin_000013	GreatApes_cluster95_002187	E07146-L1	HsG	Homo	Homo sapiens (GER)	d__Bacteria	p__Firmicutes_A	c__Clostridia	o__Lachnospirales	f__Lachnospiraceae	g__Butyrivibrio_A	s__Butyrivibrio_A_crossotus
E07175-L1_cleanbin_000003	Bacteria	0.995833	HsG_cluster97_000006	E07172-L1_cleanbin_000001	E07146-L1_cleanbin_000014	Bacteria	0.958053	0.991667	0.0666667	HsG_cluster95_000117	HsG_cluster97_000126	HsG_cluster99_000272	E07182-L1_cleanbin_000007	GreatApes_cluster95_000690	E07146-L1	HsG	Homo	Homo sapiens (GER)	d__Bacteria	p__Firmicutes_A	c__Clostridia	o__Lachnospirales	f__Lachnospiraceae	g__RUG115	s__RUG115_sp900066395
E07180-L1_cleanbin_000002	Bacteria	0.995833	HsG_cluster97_000006	E07172-L1_cleanbin_000001	E07146-L1_cleanbin_000015	Bacteria	0.958053	0.991667	0.0666667	HsG_cluster95_000138	HsG_cluster97_000148	HsG_cluster99_000264	E07180-L1_cleanbin_000018	GreatApes_cluster95_000688	E07146-L1	HsG	Homo	Homo sapiens (GER)	d__Bacteria	p__Firmicutes_A	c__Clostridia	o__Oscillospirales	f__Ruminococcaceae	g__Gemmiger	s__Gemmiger_qucibialis
H07639-L1_cleanbin_000002	Bacteria	0.995833	HsA2_cluster97_000013	H07639-L1_cleanbin_000002	E07146-L1_cleanbin_000016	Bacteria	0.953852	0.991667	0.075	HsG_cluster95_000161	HsG_cluster97_000171	HsG_cluster99_000299	E07146-L1_cleanbin_000016	GreatApes_cluster95_002185	E07146-L1	HsG	Homo	Homo sapiens (GER)	d__Bacteria	p__Firmicutes_A	c__Clostridia	o__Lachnospirales	f__Lachnospiraceae	g__Lachnospira	s__Lachnospira_eligens_A
E07188-L1_cleanbin_000002	Bacteria	0.991667	HsG_cluster97_000006	E07172-L1_cleanbin_000001	E07146-L1_cleanbin_000017	Bacteria	0.945614	0.95	0.00833333	HsG_cluster95_000077	HsG_cluster97_000083	HsG_cluster99_000135	E07139-L1_cleanbin_000001	GreatApes_cluster95_001159	E07146-L1	HsG	Homo	Homo sapiens (GER)	d__Bacteria	p__Bacteroidota	c__Bacteroidia	o__Bacteroidales	f__Rikenellaceae	g__Alistipes	s__Alistipes_onderdonkii
E07192-L1_cleanbin_000004	Bacteria	0.987465	HsG_cluster97_000006	E07172-L1_cleanbin_000001	E07146-L1_cleanbin_000018	Bacteria	0.937242	0.941667	0.00833333	HsG_cluster95_000192	HsG_cluster97_000202	HsG_cluster99_000382	E07146-L1_cleanbin_000018	GreatApes_cluster95_000043	E07146-L1	HsG	Homo	Homo sapiens (GER)	d__Bacteria	p__Proteobacteria	c__Gammaproteobacteria	o__Burkholderiales	f__Burkholderiaceae	g__Parasutterella	s__Parasutterella_gallistercoris
E07182-L1_cleanbin_000009	Bacteria	0.962356	HsG_cluster97_000006	E07172-L1_cleanbin_000001	E07146-L1_cleanbin_000019	Bacteria	0.932456	0.95	0.0333333	HsG_cluster95_000198	HsG_cluster97_000208	HsG_cluster99_000397	E07146-L1_cleanbin_000019	GreatApes_cluster95_000038	E07146-L1	HsG	Homo	Homo sapiens (GER)	d__Bacteria	p__Firmicutes_A	c__Clostridia	o__Oscillospirales	f__Oscillospiraceae	g__Faecousia	s__Faecousia_sp003525905
E07150-L1_cleanbin_000022	Bacteria	0.953986	HsG_cluster97_000006	E07172-L1_cleanbin_000001	E07146-L1_cleanbin_000020	Bacteria	0.89537	0.9	0.00833333	HsG_cluster95_000225	HsG_cluster97_000238	HsG_cluster99_000477	E07146-L1_cleanbin_000020	GreatApes_cluster95_003780	E07146-L1	HsG	Homo	Homo sapiens (GER)	d__Bacteria	p__Firmicutes	c__Bacilli	o__RF39	f__UBA660	g__Faecimonas	s__Faecimonas_intestinavium
E07189-L1_cleanbin_000026	Bacteria	0.936842	HsG_cluster97_000006	E07172-L1_cleanbin_000001	E07146-L1_cleanbin_000021	Bacteria	0.886994	0.891667	0.00833333	HsG_cluster95_000228	HsG_cluster97_000242	HsG_cluster99_000485	E07146-L1_cleanbin_000021	GreatApes_cluster95_003728	E07146-L1	HsG	Homo	Homo sapiens (GER)	d__Bacteria	p__Firmicutes	c__Bacilli	o__RF39	f__UBA660	g__Scybalousia	s__Scybalousia_sp900543675
E07178-L1_cleanbin_000018	Bacteria	0.932817	HsG_cluster97_000006	E07172-L1_cleanbin_000001	E07146-L1_cleanbin_000022	Bacteria	0.85	0.85	0	HsG_cluster95_000105	HsG_cluster97_000113	HsG_cluster99_000185	E07192-L1_cleanbin_000011	GreatApes_cluster95_000863	E07146-L1	HsG	Homo	Homo sapiens (GER)	d__Bacteria	p__Firmicutes_A	c__Clostridia	o__Oscillospirales	f__Oscillospiraceae	g__Lawsonibacter	s__Lawsonibacter_asaccharolyticus
E07139-L1_cleanbin_000031	Bacteria	0.591667	HsG_cluster97_000411	E07139-L1_cleanbin_000031	E07146-L1_cleanbin_000023	Bacteria	0.848625	0.858333	0.0166667	HsG_cluster95_000209	HsG_cluster97_000222	HsG_cluster99_000539	E07193-L1_cleanbin_000032	GreatApes_cluster95_003277	E07146-L1	HsG	Homo	Homo sapiens (GER)	d__Bacteria	p__Firmicutes_A	c__Clostridia	o__TANB77	f__CAG-508	g__CAG-273	s__CAG-273_sp003534295
MGYG000004090	Bacteria	1	MGYG000004090	MGYG000004090	E07146-L1_cleanbin_000024	Bacteria	0.848625	0.858333	0.0166667	HsG_cluster95_000002	HsG_cluster97_000002	HsG_cluster99_000538	E07193-L1_cleanbin_000001	GreatApes_cluster95_000034	E07146-L1	HsG	Homo	Homo sapiens (GER)	d__Bacteria	p__Firmicutes_A	c__Clostridia	o__Oscillospirales	f__Oscillospiraceae	g__ER4	s__ER4_sp000765235
MGYG000001420	Bacteria	1	MGYG000001420	MGYG000001420	E07146-L1_cleanbin_000025	Bacteria	0.847024	0.875	0.05	HsG_cluster95_000096	HsG_cluster97_000103	HsG_cluster99_000375	E07147-L1_cleanbin_000009	GreatApes_cluster95_000854	E07146-L1	HsG	Homo	Homo sapiens (GER)	d__Bacteria	p__Firmicutes_A	c__Clostridia	o__Oscillospirales	f__Oscillospiraceae	g__CAG-83	s__CAG-83_sp000435555
E07196-L1_cleanbin_000018	Bacteria	0.912121	HsG_cluster97_000223	E07196-L1_cleanbin_000018	E07146-L1_cleanbin_000026	Bacteria	0.791156	0.816667	0.0416667	HsG_cluster95_000125	HsG_cluster97_000135	HsG_cluster99_000608	E07150-L1_cleanbin_000016	GreatApes_cluster95_002026	E07146-L1	HsG	Homo	Homo sapiens (GER)	d__Bacteria	p__Firmicutes_A	c__Clostridia	o__Oscillospirales	f__Ruminococcaceae	g__Angelakisella	s__Angelakisella_sp900547385
G02654-L1_cleanbin_000010	Bacteria	0.806463	Ptver_cluster97_000270	G02654-L1_cleanbin_000010	E07146-L1_cleanbin_000027	Bacteria	0.779381	0.808333	0.05	HsG_cluster95_000259	HsG_cluster97_000275	HsG_cluster99_000555	E07183-L1_cleanbin_000030	GreatApes_cluster95_000532	E07146-L1	HsG	Homo	Homo sapiens (GER)	d__Bacteria	p__Bacteroidota	c__Bacteroidia	o__Bacteroidales	f__Bacteroidaceae	g__Bacteroides	s__Bacteroides_fragilis
MGYG000002937	Bacteria	1	MGYG000002937	MGYG000002937	E07146-L1_cleanbin_000028	Bacteria	0.744928	0.766667	0.0333333	HsG_cluster95_000294	HsG_cluster97_000318	HsG_cluster99_000648	E07146-L1_cleanbin_000028	GreatApes_cluster95_000607	E07146-L1	HsG	Homo	Homo sapiens (GER)	d__Bacteria	p__Cyanobacteria	c__Vampirovibrionia	o__Gastranaerophilales	f__Gastranaerophilaceae	g__Scatousia	s__Scatousia_excrementigallinarum
H07616-L1_cleanbin_000001	Bacteria	1	Gberingei_cluster97_000001	H07616-L1_cleanbin_000001	E07146-L1_cleanbin_000029	Bacteria	0.803333	0.833333	0.05	HsG_cluster95_000273	HsG_cluster97_000292	HsG_cluster99_000593	E07146-L1_cleanbin_000029	GreatApes_cluster95_000338	E07146-L1	HsG	Homo	Homo sapiens (GER)	d__Bacteria	p__Bacteroidota	c__Bacteroidia	o__Bacteroidales	f__Bacteroidaceae	g__Bacteroides	s__Bacteroides_xylanisolvens
H07634-L1_cleanbin_000009	Bacteria	0.974859	Gberingei_cluster97_000001	H07616-L1_cleanbin_000001	E07146-L1_cleanbin_000031	Bacteria	0.673594	0.691667	0.025	HsG_cluster95_000201	HsG_cluster97_000265	HsG_cluster99_000724	E07152-L1_cleanbin_000023	GreatApes_cluster95_002084	E07146-L1	HsG	Homo	Homo sapiens (GER)	d__Bacteria	p__Firmicutes_A	c__Clostridia	o__Oscillospirales	f__Oscillospiraceae	g__CAG-83	s__CAG-83_sp001916855
MGYG000001331	Bacteria	1	MGYG000001331	MGYG000001331	E07146-L1_cleanbin_000032	Bacteria	0.664706	0.708333	0.0666667	HsG_cluster95_000297	HsG_cluster97_000321	HsG_cluster99_000736	E07148-L1_cleanbin_000032	GreatApes_cluster95_002197	E07146-L1	HsG	Homo	Homo sapiens (GER)	d__Bacteria	p__Firmicutes_A	c__Clostridia	o__Oscillospirales	f__Ruminococcaceae	g__Faecalibacterium	s__Faecalibacterium_prausnitzii
MGYG000002703	Bacteria	1	MGYG000002703	MGYG000002703	E07146-L1_cleanbin_000033	Bacteria	0.633017	0.658333	0.0333333	HsG_cluster95_000203	HsG_cluster97_000370	HsG_cluster99_000757	E07146-L1_cleanbin_000033	NA	E07146-L1	HsG	Homo	Homo sapiens (GER)	NA	NA	NA	NA	NA	NA	NA
MGYG000002505	Bacteria	1	MGYG000002505	MGYG000002505	E07146-L1_cleanbin_000035	Bacteria	0.525	0.525	0	HsG_cluster95_000239	HsG_cluster97_000408	HsG_cluster99_000821	E07146-L1_cleanbin_000035	GreatApes_cluster95_004025	E07146-L1	HsG	Homo	Homo sapiens (GER)	d__Bacteria	p__Firmicutes	c__Bacilli	o__RF39	f__UBA660	g__UBA6448	s__UBA6448_sp000437315
MGYG000002344	Bacteria	1	MGYG000002344	MGYG000002344	E07146-L1_cleanbin_000036	Bacteria	0.519048	0.583333	0.075	HsG_cluster95_000356	HsG_cluster97_000411	HsG_cluster99_000824	E07146-L1_cleanbin_000036	NA	E07146-L1	HsG	Homo	Homo sapiens (GER)	NA	NA	NA	NA	NA	NA	NA
MGYG000002346	Bacteria	1	MGYG000002346	MGYG000002346	E07146-L1_cleanbin_000037	Bacteria	0.515942	0.575	0.075	HsG_cluster95_000150	HsG_cluster97_000160	HsG_cluster99_000828	E07197-L1_cleanbin_000009	GreatApes_cluster95_002339	E07146-L1	HsG	Homo	Homo sapiens (GER)	d__Bacteria	p__Firmicutes_A	c__Clostridia	o__Oscillospirales	f__Ruminococcaceae	g__Faecalibacterium	s__Faecalibacterium_prausnitzii_D
MGYG000000082	Bacteria	1	MGYG000000082	MGYG000000082	E07147-L1_cleanbin_000001	Bacteria	0.991667	1	0.0166667	HsG_cluster95_000027	HsG_cluster97_000030	HsG_cluster99_000043	E07147-L1_cleanbin_000001	GreatApes_cluster95_000330	E07147-L1	HsG	Homo	Homo sapiens (GER)	d__Bacteria	p__Firmicutes_A	c__Clostridia	o__Oscillospirales	f__Acutalibacteraceae	g__Eubacterium_R	s__Eubacterium_R_sp000434995
MGYG000002342	Bacteria	1	MGYG000002342	MGYG000002342	E07147-L1_cleanbin_000002	Bacteria	0.991667	1	0.0166667	HsG_cluster95_000020	HsG_cluster97_000021	HsG_cluster99_000028	E07147-L1_cleanbin_000002	GreatApes_cluster95_000016	E07147-L1	HsG	Homo	Homo sapiens (GER)	d__Bacteria	p__Firmicutes_A	c__Clostridia	o__Oscillospirales	f__Ruminococcaceae	g__Ruminiclostridium_E	s__Ruminiclostridium_E_siraeum
MGYG000001343	Bacteria	1	MGYG000001343	MGYG000001343	E07147-L1_cleanbin_000003	Bacteria	0.991667	0.991667	0	HsG_cluster95_000001	HsG_cluster97_000001	HsG_cluster99_000025	E07178-L1_cleanbin_000001	GreatApes_cluster95_000022	E07147-L1	HsG	Homo	Homo sapiens (GER)	d__Bacteria	p__Firmicutes_A	c__Clostridia	o__Oscillospirales	f__Ruminococcaceae	g__CAG-353	s__CAG-353_sp900066885
MGYG000002341	Bacteria	1	MGYG000002341	MGYG000002341	E07147-L1_cleanbin_000004	Bacteria	0.991667	0.991667	0	HsG_cluster95_000018	HsG_cluster97_000018	HsG_cluster99_000024	E07147-L1_cleanbin_000004	GreatApes_cluster95_000441	E07147-L1	HsG	Homo	Homo sapiens (GER)	d__Bacteria	p__Firmicutes_A	c__Clostridia	o__Oscillospirales	f__Ruminococcaceae	g__Ruminococcus_D	s__Ruminococcus_D_sp000434695
MGYG000001344	Bacteria	1	MGYG000001344	MGYG000001344	E07147-L1_cleanbin_000005	Bacteria	0.979096	0.983333	0.00833333	HsG_cluster95_000078	HsG_cluster97_000084	HsG_cluster99_000137	E07147-L1_cleanbin_000005	GreatApes_cluster95_001166	E07147-L1	HsG	Homo	Homo sapiens (GER)	d__Bacteria	p__Bacteroidota	c__Bacteroidia	o__Bacteroidales	f__Rikenellaceae	g__Alistipes	s__Alistipes_sp900550925
MGYG000003126	Bacteria	1	MGYG000003126	MGYG000003126	E07147-L1_cleanbin_000006	Bacteria	0.975	1	0.05	HsG_cluster95_000064	HsG_cluster97_000069	HsG_cluster99_000151	E07150-L1_cleanbin_000006	GreatApes_cluster95_000689	E07147-L1	HsG	Homo	Homo sapiens (GER)	d__Bacteria	p__Firmicutes_A	c__Clostridia	o__Lachnospirales	f__Lachnospiraceae	g__Coprococcus	s__Coprococcus_eutactus_A
MGYG000001088	Bacteria	1	MGYG000001088	MGYG000001088	E07147-L1_cleanbin_000007	Bacteria	0.974859	0.983333	0.0166667	HsG_cluster95_000095	HsG_cluster97_000102	HsG_cluster99_000162	E07147-L1_cleanbin_000007	GreatApes_cluster95_001487	E07147-L1	HsG	Homo	Homo sapiens (GER)	d__Bacteria	p__Firmicutes_A	c__Clostridia	o__Oscillospirales	f__Acutalibacteraceae	g__Fimenecus	s__Fimenecus_sp000432435
MGYG000000634	Bacteria	1	MGYG000000634	MGYG000000634	E07147-L1_cleanbin_000008	Bacteria	0.974859	0.983333	0.0166667	HsG_cluster95_000067	HsG_cluster97_000073	HsG_cluster99_000167	E07150-L1_cleanbin_000008	GreatApes_cluster95_001129	E07147-L1	HsG	Homo	Homo sapiens (GER)	d__Bacteria	p__Firmicutes_A	c__Clostridia	o__Oscillospirales	f__Acutalibacteraceae	g__Ruminococcus_E	s__Ruminococcus_E_bromii_B
MGYG000001547	Bacteria	1	MGYG000001547	MGYG000001547	E07147-L1_cleanbin_000009	Bacteria	0.974859	0.983333	0.0166667	HsG_cluster95_000096	HsG_cluster97_000103	HsG_cluster99_000171	E07147-L1_cleanbin_000009	GreatApes_cluster95_000854	E07147-L1	HsG	Homo	Homo sapiens (GER)	d__Bacteria	p__Firmicutes_A	c__Clostridia	o__Oscillospirales	f__Oscillospiraceae	g__CAG-83	s__CAG-83_sp000435555
MGYG000002526	Bacteria	1	MGYG000002526	MGYG000002526	E07147-L1_cleanbin_000010	Bacteria	0.970833	1	0.0583333	HsG_cluster95_000100	HsG_cluster97_000107	HsG_cluster99_000177	E07139-L1_cleanbin_000005	GreatApes_cluster95_000686	E07147-L1	HsG	Homo	Homo sapiens (GER)	d__Bacteria	p__Firmicutes_A	c__Clostridia	o__Lachnospirales	f__Lachnospiraceae	g__CAG-127	s__CAG-127_sp900319515
MGYG000002331	Bacteria	1	MGYG000002331	MGYG000002331	E07147-L1_cleanbin_000011	Bacteria	0.966457	0.991667	0.05	HsG_cluster95_000120	HsG_cluster97_000129	HsG_cluster99_000213	E07146-L1_cleanbin_000009	GreatApes_cluster95_001755	E07147-L1	HsG	Homo	Homo sapiens (GER)	d__Bacteria	p__Firmicutes_A	c__Clostridia	o__Christensenellales	f__CAG-74	g__UBA11524	s__UBA11524_sp000437595
MGYG000002311	Bacteria	1	MGYG000002311	MGYG000002311	E07147-L1_cleanbin_000012	Bacteria	0.966457	0.991667	0.05	HsG_cluster95_000109	HsG_cluster97_000117	HsG_cluster99_000218	E07178-L1_cleanbin_000009	GreatApes_cluster95_001752	E07147-L1	HsG	Homo	Homo sapiens (GER)	d__Bacteria	p__Firmicutes_A	c__Clostridia	o__Lachnospirales	f__Lachnospiraceae	g__Eisenbergiella	s__Eisenbergiella_sp900066775
MGYG000002532	Bacteria	1	MGYG000002532	MGYG000002532	E07147-L1_cleanbin_000013	Bacteria	0.966453	0.975	0.0166667	HsG_cluster95_000104	HsG_cluster97_000112	HsG_cluster99_000222	E07146-L1_cleanbin_000008	GreatApes_cluster95_001628	E07147-L1	HsG	Homo	Homo sapiens (GER)	d__Bacteria	p__Firmicutes_A	c__Clostridia	o__Oscillospirales	f__Acutalibacteraceae	g__CAG-177	s__CAG-177_sp003514385
MGYG000002385	Bacteria	1	MGYG000002385	MGYG000002385	E07147-L1_cleanbin_000014	Bacteria	0.958053	0.991667	0.0666667	HsG_cluster95_000146	HsG_cluster97_000156	HsG_cluster99_000267	E07147-L1_cleanbin_000014	GreatApes_cluster95_002329	E07147-L1	HsG	Homo	Homo sapiens (GER)	d__Bacteria	p__Firmicutes_A	c__Clostridia	o__Lachnospirales	f__Lachnospiraceae	g__Acetatifactor	s__Acetatifactor_intestinalis
MGYG000002506	Bacteria	1	MGYG000002506	MGYG000002506	E07147-L1_cleanbin_000015	Bacteria	0.949638	0.958333	0.0166667	HsG_cluster95_000169	HsG_cluster97_000179	HsG_cluster99_000330	E07147-L1_cleanbin_000015	GreatApes_cluster95_002675	E07147-L1	HsG	Homo	Homo sapiens (GER)	d__Bacteria	p__Firmicutes_A	c__Clostridia	o__Oscillospirales	f__CAG-382	g__UMGS882	s__UMGS882_sp900546385
H07605-L1_cleanbin_000001	Bacteria	0.995833	Ggorilla_cluster97_000001	H07605-L1_cleanbin_000001	E07147-L1_cleanbin_000016	Bacteria	0.949638	0.958333	0.0166667	HsG_cluster95_000024	HsG_cluster97_000026	HsG_cluster99_000329	E07196-L1_cleanbin_000002	GreatApes_cluster95_000190	E07147-L1	HsG	Homo	Homo sapiens (GER)	d__Bacteria	p__Firmicutes_C	c__Negativicutes	o__Veillonellales	f__Dialisteraceae	g__Dialister	s__Dialister_invisus
G02619-L1_cleanbin_000002	Bacteria	0.995833	Ptver_cluster97_000010	G02619-L1_cleanbin_000002	E07147-L1_cleanbin_000017	Bacteria	0.949435	0.983333	0.0666667	HsG_cluster95_000098	HsG_cluster97_000105	HsG_cluster99_000338	E07139-L1_cleanbin_000004	GreatApes_cluster95_001500	E07147-L1	HsG	Homo	Homo sapiens (GER)	d__Bacteria	p__Bacteroidota	c__Bacteroidia	o__Bacteroidales	f__Rikenellaceae	g__Alistipes	s__Alistipes_putredinis
G02654-L1_cleanbin_000001	Bacteria	0.995833	Ptver_cluster97_000010	G02619-L1_cleanbin_000002	E07147-L1_cleanbin_000018	Bacteria	0.945614	0.95	0.00833333	HsG_cluster95_000079	HsG_cluster97_000085	HsG_cluster99_000139	E07146-L1_cleanbin_000003	GreatApes_cluster95_001162	E07147-L1	HsG	Homo	Homo sapiens (GER)	d__Bacteria	p__Bacteroidota	c__Bacteroidia	o__Bacteroidales	f__Rikenellaceae	g__Tidjanibacter	s__Tidjanibacter_inops_A
H07600-L1_cleanbin_000001	Bacteria	0.995833	Ptver_cluster97_000010	G02619-L1_cleanbin_000002	E07147-L1_cleanbin_000019	Bacteria	0.941667	0.941667	0	HsG_cluster95_000165	HsG_cluster97_000175	HsG_cluster99_000311	E07139-L1_cleanbin_000011	GreatApes_cluster95_002621	E07147-L1	HsG	Homo	Homo sapiens (GER)	d__Bacteria	p__Verrucomicrobiota	c__Verrucomicrobiae	o__Verrucomicrobiales	f__Akkermansiaceae	g__Akkermansia	s__Akkermansia_muciniphila
E07154-L1_cleanbin_000001	Bacteria	0.995833	HsG_cluster97_000016	E07154-L1_cleanbin_000001	E07147-L1_cleanbin_000020	Bacteria	0.941123	0.958333	0.0333333	HsG_cluster95_000041	HsG_cluster97_000044	HsG_cluster99_000067	E07187-L1_cleanbin_000002	GreatApes_cluster95_000691	E07147-L1	HsG	Homo	Homo sapiens (GER)	d__Bacteria	p__Bacteroidota	c__Bacteroidia	o__Bacteroidales	f__Bacteroidaceae	g__Bacteroides	s__Bacteroides_uniformis
E07192-L1_cleanbin_000001	Bacteria	0.995833	HsG_cluster97_000016	E07154-L1_cleanbin_000001	E07147-L1_cleanbin_000021	Bacteria	0.937242	0.941667	0.00833333	HsG_cluster95_000010	HsG_cluster97_000010	HsG_cluster99_000381	E07184-L1_cleanbin_000002	GreatApes_cluster95_000026	E07147-L1	HsG	Homo	Homo sapiens (GER)	d__Bacteria	p__Firmicutes_A	c__Clostridia	o__Oscillospirales	f__Oscillospiraceae	g__CAG-103	s__CAG-103_sp000432375
E07193-L1_cleanbin_000002	Bacteria	0.995833	HsG_cluster97_000016	E07154-L1_cleanbin_000001	E07147-L1_cleanbin_000022	Bacteria	0.936538	0.975	0.075	HsG_cluster95_000194	HsG_cluster97_000204	HsG_cluster99_000389	E07147-L1_cleanbin_000022	GreatApes_cluster95_002534	E07147-L1	HsG	Homo	Homo sapiens (GER)	d__Bacteria	p__Firmicutes_A	c__Clostridia	o__Lachnospirales	f__Lachnospiraceae	g__Lachnospira	s__Lachnospira_sp000436475
H07618-L1_cleanbin_000001	Bacteria	0.995833	HsA1_cluster97_000007	H07618-L1_cleanbin_000001	E07147-L1_cleanbin_000023	Bacteria	0.932817	0.941667	0.0166667	HsG_cluster95_000060	HsG_cluster97_000065	HsG_cluster99_000395	E07172-L1_cleanbin_000005	GreatApes_cluster95_000178	E07147-L1	HsG	Homo	Homo sapiens (GER)	d__Bacteria	p__Bacteroidota	c__Bacteroidia	o__Bacteroidales	f__Tannerellaceae	g__Parabacteroides	s__Parabacteroides_distasonis
H07686-L1_cleanbin_000002	Bacteria	0.995833	HsA1_cluster97_000007	H07618-L1_cleanbin_000001	E07147-L1_cleanbin_000024	Bacteria	0.915476	0.933333	0.0333333	HsG_cluster95_000138	HsG_cluster97_000148	HsG_cluster99_000435	E07180-L1_cleanbin_000018	GreatApes_cluster95_000688	E07147-L1	HsG	Homo	Homo sapiens (GER)	d__Bacteria	p__Firmicutes_A	c__Clostridia	o__Oscillospirales	f__Ruminococcaceae	g__Gemmiger	s__Gemmiger_qucibialis
H07620-L1_cleanbin_000001	Bacteria	0.995833	HsA2_cluster97_000011	H07620-L1_cleanbin_000001	E07147-L1_cleanbin_000025	Bacteria	0.902477	0.925	0.0416667	HsG_cluster95_000077	HsG_cluster97_000083	HsG_cluster99_000296	E07139-L1_cleanbin_000001	GreatApes_cluster95_001159	E07147-L1	HsG	Homo	Homo sapiens (GER)	d__Bacteria	p__Bacteroidota	c__Bacteroidia	o__Bacteroidales	f__Rikenellaceae	g__Alistipes	s__Alistipes_onderdonkii
H07640-L1_cleanbin_000003	Bacteria	0.995833	HsA2_cluster97_000011	H07620-L1_cleanbin_000001	E07147-L1_cleanbin_000026	Bacteria	0.873481	0.891667	0.0333333	HsG_cluster95_000034	HsG_cluster97_000070	HsG_cluster99_000504	E07183-L1_cleanbin_000004	GreatApes_cluster95_000012	E07147-L1	HsG	Homo	Homo sapiens (GER)	d__Bacteria	p__Bacteroidota	c__Bacteroidia	o__Bacteroidales	f__Bacteroidaceae	g__Phocaeicola	s__Phocaeicola_dorei
H07613-L1_cleanbin_000003	Bacteria	0.991667	Ggorilla_cluster97_000001	H07605-L1_cleanbin_000001	E07147-L1_cleanbin_000027	Bacteria	0.855031	0.883333	0.05	HsG_cluster95_000122	HsG_cluster97_000266	HsG_cluster99_000532	E07147-L1_cleanbin_000027	GreatApes_cluster95_000183	E07147-L1	HsG	Homo	Homo sapiens (GER)	d__Bacteria	p__Firmicutes_A	c__Clostridia	o__Oscillospirales	f__Oscillospiraceae	g__Dysosmobacter	s__Dysosmobacter_sp001916835
H07644-L1_cleanbin_000006	Bacteria	0.987465	HsA2_cluster97_000011	H07620-L1_cleanbin_000001	E07147-L1_cleanbin_000028	Archaea	0.849057	0.849057	0	HsG_cluster95_000252	HsG_cluster97_000268	HsG_cluster99_000537	E07147-L1_cleanbin_000028	GreatApes_cluster95_000029	E07147-L1	HsG	Homo	Homo sapiens (GER)	d__Archaea	p__Methanobacteriota	c__Methanobacteria	o__Methanobacteriales	f__Methanobacteriaceae	g__Methanobrevibacter_A	s__Methanobrevibacter_A_smithii
H07630-L1_cleanbin_000001	Bacteria	0.949425	HsA1_cluster97_000007	H07618-L1_cleanbin_000001	E07147-L1_cleanbin_000029	Bacteria	0.84377	0.858333	0.025	HsG_cluster95_000229	HsG_cluster97_000243	HsG_cluster99_000544	E07160-L1_cleanbin_000034	GreatApes_cluster95_003961	E07147-L1	HsG	Homo	Homo sapiens (GER)	d__Bacteria	p__Firmicutes	c__Bacilli	o__RF39	f__UBA660	g__CAG-914	s__CAG-914_sp000437895
H07638-L1_cleanbin_000012	Bacteria	0.945614	HsA2_cluster97_000011	H07620-L1_cleanbin_000001	E07147-L1_cleanbin_000031	Bacteria	0.823333	0.833333	0.0166667	HsG_cluster95_000175	HsG_cluster97_000281	HsG_cluster99_000567	E07147-L1_cleanbin_000031	GreatApes_cluster95_000343	E07147-L1	HsG	Homo	Homo sapiens (GER)	d__Bacteria	p__Firmicutes_A	c__Clostridia	o__Christensenellales	f__CAG-138	g__UBA1685	s__UBA1685_sp002320595
H07687-L1_cleanbin_000027	Bacteria	0.936842	HsA1_cluster97_000007	H07618-L1_cleanbin_000001	E07147-L1_cleanbin_000032	Bacteria	0.81859	0.866667	0.0833333	HsG_cluster95_000115	HsG_cluster97_000124	HsG_cluster99_000575	E07139-L1_cleanbin_000006	GreatApes_cluster95_000449	E07147-L1	HsG	Homo	Homo sapiens (GER)	d__Bacteria	p__Firmicutes_A	c__Clostridia	o__Lachnospirales	f__Lachnospiraceae	g__Roseburia	s__Roseburia_hominis
E07196-L1_cleanbin_000016	Bacteria	0.924405	HsG_cluster97_000215	E07196-L1_cleanbin_000016	E07147-L1_cleanbin_000033	Bacteria	0.8	0.8	0	HsG_cluster95_000176	HsG_cluster97_000186	HsG_cluster99_000598	E07148-L1_cleanbin_000014	GreatApes_cluster95_001638	E07147-L1	HsG	Homo	Homo sapiens (GER)	d__Bacteria	p__Firmicutes_A	c__Clostridia	o__Oscillospirales	f__Oscillospiraceae	g__ER4	s__ER4_sp900317525
G02621-L1_cleanbin_000012	Bacteria	0.920495	Ptver_cluster97_000010	G02619-L1_cleanbin_000002	E07147-L1_cleanbin_000035	Bacteria	0.769624	0.775	0.00833333	HsG_cluster95_000285	HsG_cluster97_000305	HsG_cluster99_000623	E07148-L1_cleanbin_000030	GreatApes_cluster95_000348	E07147-L1	HsG	Homo	Homo sapiens (GER)	d__Bacteria	p__Firmicutes_A	c__Clostridia	o__Oscillospirales	f__Ruminococcaceae	g__Gemmiger	s__Gemmiger_sp900540775
H07623-L1_cleanbin_000005	Bacteria	0.90732	HsA1_cluster97_000007	H07618-L1_cleanbin_000001	E07147-L1_cleanbin_000036	Bacteria	0.762057	0.783333	0.0333333	HsG_cluster95_000281	HsG_cluster97_000300	HsG_cluster99_000633	E07150-L1_cleanbin_000046	GreatApes_cluster95_001964	E07147-L1	HsG	Homo	Homo sapiens (GER)	d__Bacteria	p__Firmicutes_A	c__Clostridia	o__Oscillospirales	f__Oscillospiraceae	g__CAG-170	s__CAG-170_sp002404795
H07625-L1_cleanbin_000027	Bacteria	0.899159	HsA1_cluster97_000007	H07618-L1_cleanbin_000001	E07147-L1_cleanbin_000037	Bacteria	0.747344	0.758333	0.0166667	HsG_cluster95_000061	HsG_cluster97_000066	HsG_cluster99_000645	E07180-L1_cleanbin_000010	GreatApes_cluster95_000349	E07147-L1	HsG	Homo	Homo sapiens (GER)	d__Bacteria	p__Firmicutes_A	c__Clostridia	o__Oscillospirales	f__Ruminococcaceae	g__Gemmiger	s__Gemmiger_formicilis
H07650-L1_cleanbin_000015	Bacteria	0.85119	Ggorilla_cluster97_000057	H07650-L1_cleanbin_000015	E07147-L1_cleanbin_000039	Bacteria	0.739011	0.758333	0.0333333	HsG_cluster95_000297	HsG_cluster97_000321	HsG_cluster99_000660	E07148-L1_cleanbin_000032	GreatApes_cluster95_002197	E07147-L1	HsG	Homo	Homo sapiens (GER)	d__Bacteria	p__Firmicutes_A	c__Clostridia	o__Oscillospirales	f__Ruminococcaceae	g__Faecalibacterium	s__Faecalibacterium_prausnitzii
MGYG000002515	Bacteria	1	MGYG000002515	MGYG000002515	E07147-L1_cleanbin_000040	Bacteria	0.737366	0.775	0.0583333	HsG_cluster95_000126	HsG_cluster97_000136	HsG_cluster99_000661	E07178-L1_cleanbin_000010	GreatApes_cluster95_002027	E07147-L1	HsG	Homo	Homo sapiens (GER)	d__Bacteria	p__Firmicutes_A	c__Clostridia	o__Oscillospirales	f__Oscillospiraceae	g__CAG-170	s__CAG-170_sp003516765
MGYG000002477	Bacteria	1	MGYG000002477	MGYG000002477	E07147-L1_cleanbin_000041	Bacteria	0.734058	0.766667	0.05	HsG_cluster95_000197	HsG_cluster97_000207	HsG_cluster99_000663	E07172-L1_cleanbin_000025	GreatApes_cluster95_001257	E07147-L1	HsG	Homo	Homo sapiens (GER)	d__Bacteria	p__Bacteroidota	c__Bacteroidia	o__Bacteroidales	f__Rikenellaceae	g__Alistipes_A	s__Alistipes_A_ihumii
MGYG000001445	Bacteria	1	MGYG000001445	MGYG000001445	E07147-L1_cleanbin_000042	Bacteria	0.716288	0.733333	0.025	HsG_cluster95_000152	HsG_cluster97_000162	HsG_cluster99_000685	E07184-L1_cleanbin_000014	GreatApes_cluster95_002364	E07147-L1	HsG	Homo	Homo sapiens (GER)	d__Bacteria	p__Proteobacteria	c__Alphaproteobacteria	o__RF32	f__CAG-239	g__Scatacola_A	s__Scatacola_A_faecigallinarum
MGYG000002521	Bacteria	1	MGYG000002521	MGYG000002521	E07147-L1_cleanbin_000043	Bacteria	0.710853	0.716667	0.00833333	HsG_cluster95_000186	HsG_cluster97_000196	HsG_cluster99_000694	E07193-L1_cleanbin_000030	GreatApes_cluster95_001490	E07147-L1	HsG	Homo	Homo sapiens (GER)	d__Bacteria	p__Bacteroidota	c__Bacteroidia	o__Bacteroidales	f__Rikenellaceae	g__Alistipes	s__Alistipes_shahii
MGYG000002508	Bacteria	1	MGYG000002508	MGYG000002508	E07147-L1_cleanbin_000044	Bacteria	0.702341	0.741667	0.0583333	HsG_cluster95_000317	HsG_cluster97_000344	HsG_cluster99_000703	E07147-L1_cleanbin_000044	GreatApes_cluster95_003043	E07147-L1	HsG	Homo	Homo sapiens (GER)	d__Bacteria	p__Firmicutes_A	c__Clostridia	o__TANB77	f__CAG-465	g__CAG-465	s__CAG-465_sp000433755
MGYG000002335	Bacteria	1	MGYG000002335	MGYG000002335	E07147-L1_cleanbin_000045	Bacteria	0.696569	0.708333	0.0166667	HsG_cluster95_000318	HsG_cluster97_000345	HsG_cluster99_000707	E07147-L1_cleanbin_000045	GreatApes_cluster95_002794	E07147-L1	HsG	Homo	Homo sapiens (GER)	d__Bacteria	p__Firmicutes	c__Bacilli	o__Erysipelotrichales	f__Erysipelotrichaceae	g__Holdemanella	s__Holdemanella_biformis
MGYG000002476	Bacteria	1	MGYG000002476	MGYG000002476	E07147-L1_cleanbin_000046	Bacteria	0.677236	0.683333	0.00833333	HsG_cluster95_000002	HsG_cluster97_000002	HsG_cluster99_000721	E07193-L1_cleanbin_000001	GreatApes_cluster95_000034	E07147-L1	HsG	Homo	Homo sapiens (GER)	d__Bacteria	p__Firmicutes_A	c__Clostridia	o__Oscillospirales	f__Oscillospiraceae	g__ER4	s__ER4_sp000765235
MGYG000002514	Bacteria	1	MGYG000002514	MGYG000002514	E07147-L1_cleanbin_000047	Bacteria	0.660174	0.716667	0.0833333	HsG_cluster95_000325	HsG_cluster97_000355	HsG_cluster99_000738	E07147-L1_cleanbin_000047	NA	E07147-L1	HsG	Homo	Homo sapiens (GER)	NA	NA	NA	NA	NA	NA	NA
MGYG000002512	Bacteria	1	MGYG000002512	MGYG000002512	E07147-L1_cleanbin_000049	Bacteria	0.617949	0.65	0.0416667	HsG_cluster95_000337	HsG_cluster97_000373	HsG_cluster99_000762	E07147-L1_cleanbin_000049	NA	E07147-L1	HsG	Homo	Homo sapiens (GER)	NA	NA	NA	NA	NA	NA	NA
MGYG000004081	Bacteria	1	MGYG000004081	MGYG000004081	E07147-L1_cleanbin_000050	Bacteria	0.594635	0.608333	0.0166667	HsG_cluster95_000344	HsG_cluster97_000382	HsG_cluster99_000777	E07147-L1_cleanbin_000050	GreatApes_cluster95_000921	E07147-L1	HsG	Homo	Homo sapiens (GER)	d__Bacteria	p__Firmicutes_A	c__Clostridia	o__Oscillospirales	f__Oscillospiraceae	g__Scatomorpha	s__Scatomorpha_sp900545405
MGYG000003484	Bacteria	1	MGYG000003484	MGYG000003484	E07147-L1_cleanbin_000051	Bacteria	0.563377	0.633333	0.0916667	HsG_cluster95_000348	HsG_cluster97_000395	HsG_cluster99_000800	E07147-L1_cleanbin_000051	NA	E07147-L1	HsG	Homo	Homo sapiens (GER)	NA	NA	NA	NA	NA	NA	NA
ManaraSGB4361	Bacteria	0.535945	ManaraSGB4361	ManaraSGB4361	E07147-L1_cleanbin_000052	Bacteria	0.541667	0.541667	0	HsG_cluster95_000050	HsG_cluster97_000400	HsG_cluster99_000809	E07147-L1_cleanbin_000052	NA	E07147-L1	HsG	Homo	Homo sapiens (GER)	NA	NA	NA	NA	NA	NA	NA
MGYG000000068	Bacteria	1	MGYG000000068	MGYG000000068	E07147-L1_cleanbin_000053	Bacteria	0.533974	0.541667	0.00833333	HsG_cluster95_000352	HsG_cluster97_000402	HsG_cluster99_000814	E07147-L1_cleanbin_000053	NA	E07147-L1	HsG	Homo	Homo sapiens (GER)	NA	NA	NA	NA	NA	NA	NA
MGYG000001375	Bacteria	1	MGYG000001375	MGYG000001375	E07147-L1_cleanbin_000054	Bacteria	0.508602	0.516667	0.00833333	HsG_cluster95_000361	HsG_cluster97_000419	HsG_cluster99_000834	E07147-L1_cleanbin_000054	GreatApes_cluster95_002552	E07147-L1	HsG	Homo	Homo sapiens (GER)	d__Bacteria	p__Desulfobacterota_I	c__Desulfovibrionia	o__Desulfovibrionales	f__Desulfovibrionaceae	g__Desulfovibrio	s__Desulfovibrio_legallii
MGYG000002192	Bacteria	1	MGYG000002192	MGYG000002192	E07147-L1_cleanbin_000055	Bacteria	0.502536	0.575	0.0833333	HsG_cluster95_000141	HsG_cluster97_000420	HsG_cluster99_000836	E07147-L1_cleanbin_000055	GreatApes_cluster95_002259	E07147-L1	HsG	Homo	Homo sapiens (GER)	d__Bacteria	p__Actinobacteriota	c__Actinomycetia	o__Actinomycetales	f__Bifidobacteriaceae	g__Bifidobacterium	s__Bifidobacterium_adolescentis
MGYG000000729	Bacteria	1	MGYG000000729	MGYG000000729	E07148-L1_cleanbin_000001	Bacteria	0.995833	1	0.00833333	HsG_cluster95_000012	HsG_cluster97_000012	HsG_cluster99_000014	E07148-L1_cleanbin_000001	GreatApes_cluster95_000185	E07148-L1	HsG	Homo	Homo sapiens (GER)	d__Bacteria	p__Firmicutes_C	c__Negativicutes	o__Acidaminococcales	f__Acidaminococcaceae	g__Acidaminococcus	s__Acidaminococcus_sp000437815
MGYG000004200	Bacteria	1	MGYG000004200	MGYG000004200	E07148-L1_cleanbin_000002	Bacteria	0.991667	1	0.0166667	HsG_cluster95_000023	HsG_cluster97_000025	HsG_cluster99_000036	E07148-L1_cleanbin_000002	GreatApes_cluster95_000035	E07148-L1	HsG	Homo	Homo sapiens (GER)	d__Bacteria	p__Firmicutes_C	c__Negativicutes	o__Acidaminococcales	f__Acidaminococcaceae	g__Acidaminococcus	s__Acidaminococcus_intestini
E07172-L1_cleanbin_000007	Bacteria	0.979096	HsG_cluster97_000079	E07172-L1_cleanbin_000007	E07148-L1_cleanbin_000003	Bacteria	0.991667	1	0.0166667	HsG_cluster95_000026	HsG_cluster97_000028	HsG_cluster99_000040	E07148-L1_cleanbin_000003	GreatApes_cluster95_000346	E07148-L1	HsG	Homo	Homo sapiens (GER)	d__Bacteria	p__Firmicutes_C	c__Negativicutes	o__Veillonellales	f__Dialisteraceae	g__Dialister	s__Dialister_succinatiphilus
ManaraSGB15172	Bacteria	0.675	ManaraSGB15172	ManaraSGB15172	E07148-L1_cleanbin_000004	Bacteria	0.991667	1	0.0166667	HsG_cluster95_000020	HsG_cluster97_000020	HsG_cluster99_000029	E07148-L1_cleanbin_000004	GreatApes_cluster95_000016	E07148-L1	HsG	Homo	Homo sapiens (GER)	d__Bacteria	p__Firmicutes_A	c__Clostridia	o__Oscillospirales	f__Ruminococcaceae	g__Ruminiclostridium_E	s__Ruminiclostridium_E_siraeum
MGYG000004486	Bacteria	1	MGYG000004486	MGYG000004486	E07148-L1_cleanbin_000005	Bacteria	0.991667	1	0.0166667	HsG_cluster95_000021	HsG_cluster97_000023	HsG_cluster99_000033	E07148-L1_cleanbin_000005	GreatApes_cluster95_000328	E07148-L1	HsG	Homo	Homo sapiens (GER)	d__Bacteria	p__Firmicutes_A	c__Clostridia	o__Oscillospirales	f__Acutalibacteraceae	g__CAG-217	s__CAG-217_sp000436335
E07189-L1_cleanbin_000001	Bacteria	1	HsG_cluster97_000003	E07189-L1_cleanbin_000001	E07148-L1_cleanbin_000006	Bacteria	0.987465	0.991667	0.00833333	HsG_cluster95_000029	HsG_cluster97_000032	HsG_cluster99_000064	E07145-L1_cleanbin_000002	GreatApes_cluster95_000432	E07148-L1	HsG	Homo	Homo sapiens (GER)	d__Bacteria	p__Bacteroidota	c__Bacteroidia	o__Bacteroidales	f__Bacteroidaceae	g__Prevotella	s__Prevotella_sp900551275
MGYG000001136	Bacteria	1	MGYG000001136	MGYG000001136	E07148-L1_cleanbin_000007	Bacteria	0.983263	0.991667	0.0166667	HsG_cluster95_000056	HsG_cluster97_000061	HsG_cluster99_000097	E07148-L1_cleanbin_000007	GreatApes_cluster95_000363	E07148-L1	HsG	Homo	Homo sapiens (GER)	d__Bacteria	p__Firmicutes_A	c__Clostridia	o__Lachnospirales	f__Anaerotignaceae	g__Anaerotignum	s__Anaerotignum_lactatifermentans
E07152-L1_cleanbin_000003	Bacteria	0.991667	HsG_cluster97_000024	E07152-L1_cleanbin_000003	E07148-L1_cleanbin_000008	Bacteria	0.979096	0.983333	0.00833333	HsG_cluster95_000070	HsG_cluster97_000076	HsG_cluster99_000125	E07148-L1_cleanbin_000008	GreatApes_cluster95_001169	E07148-L1	HsG	Homo	Homo sapiens (GER)	d__Bacteria	p__Firmicutes_A	c__Clostridia	o__Oscillospirales	f__Acutalibacteraceae	g__Scatavimonas	s__Scatavimonas_merdipullorum
ManaraSGB15260	Bacteria	0.958333	ManaraSGB15260	ManaraSGB15260	E07148-L1_cleanbin_000009	Bacteria	0.970726	0.975	0.00833333	HsG_cluster95_000098	HsG_cluster97_000105	HsG_cluster99_000188	E07139-L1_cleanbin_000004	GreatApes_cluster95_001500	E07148-L1	HsG	Homo	Homo sapiens (GER)	d__Bacteria	p__Bacteroidota	c__Bacteroidia	o__Bacteroidales	f__Rikenellaceae	g__Alistipes	s__Alistipes_putredinis
E07150-L1_cleanbin_000001	Bacteria	1	HsG_cluster97_000004	E07150-L1_cleanbin_000001	E07148-L1_cleanbin_000010	Bacteria	0.966457	0.991667	0.05	HsG_cluster95_000102	HsG_cluster97_000109	HsG_cluster99_000216	E07183-L1_cleanbin_000006	GreatApes_cluster95_001300	E07148-L1	HsG	Homo	Homo sapiens (GER)	d__Bacteria	p__Firmicutes_A	c__Clostridia	o__Lachnospirales	f__Lachnospiraceae	g__Eubacterium_F	s__Eubacterium_F_sp003491505
E07175-L1_cleanbin_000001	Bacteria	1	HsG_cluster97_000004	E07150-L1_cleanbin_000001	E07148-L1_cleanbin_000011	Bacteria	0.958333	1	0.0833333	HsG_cluster95_000143	HsG_cluster97_000153	HsG_cluster99_000261	E07148-L1_cleanbin_000011	GreatApes_cluster95_002046	E07148-L1	HsG	Homo	Homo sapiens (GER)	d__Bacteria	p__Firmicutes_A	c__Clostridia	o__Lachnospirales	f__Lachnospiraceae	g__Enterocloster	s__Enterocloster_sp000431375
E07178-L1_cleanbin_000002	Bacteria	1	HsG_cluster97_000004	E07150-L1_cleanbin_000001	E07148-L1_cleanbin_000012	Bacteria	0.95	0.95	0	HsG_cluster95_000165	HsG_cluster97_000175	HsG_cluster99_000313	E07139-L1_cleanbin_000011	GreatApes_cluster95_002621	E07148-L1	HsG	Homo	Homo sapiens (GER)	d__Bacteria	p__Verrucomicrobiota	c__Verrucomicrobiae	o__Verrucomicrobiales	f__Akkermansiaceae	g__Akkermansia	s__Akkermansia_muciniphila
MGYG000001565	Bacteria	1	MGYG000001565	MGYG000001565	E07148-L1_cleanbin_000013	Bacteria	0.94965	0.991667	0.0833333	HsG_cluster95_000146	HsG_cluster97_000156	HsG_cluster99_000324	E07147-L1_cleanbin_000014	GreatApes_cluster95_002329	E07148-L1	HsG	Homo	Homo sapiens (GER)	d__Bacteria	p__Firmicutes_A	c__Clostridia	o__Lachnospirales	f__Lachnospiraceae	g__Acetatifactor	s__Acetatifactor_intestinalis
H07622-L1_cleanbin_000016	Bacteria	0.949638	HsA1_cluster97_000103	H07622-L1_cleanbin_000016	E07148-L1_cleanbin_000014	Bacteria	0.945614	0.95	0.00833333	HsG_cluster95_000176	HsG_cluster97_000186	HsG_cluster99_000343	E07148-L1_cleanbin_000014	GreatApes_cluster95_001638	E07148-L1	HsG	Homo	Homo sapiens (GER)	d__Bacteria	p__Firmicutes_A	c__Clostridia	o__Oscillospirales	f__Oscillospiraceae	g__ER4	s__ER4_sp900317525
H07603-L1_cleanbin_000019	Bacteria	0.941228	HsA1_cluster97_000103	H07622-L1_cleanbin_000016	E07148-L1_cleanbin_000015	Bacteria	0.940942	0.958333	0.0333333	HsG_cluster95_000190	HsG_cluster97_000200	HsG_cluster99_000370	E07148-L1_cleanbin_000015	GreatApes_cluster95_002941	E07148-L1	HsG	Homo	Homo sapiens (GER)	d__Bacteria	p__Firmicutes_A	c__Clostridia	o__Oscillospirales	f__Ruminococcaceae	g__UBA3818	s__UBA3818_sp904397845
H07687-L1_cleanbin_000033	Bacteria	0.907576	HsA1_cluster97_000156	H07687-L1_cleanbin_000033	E07148-L1_cleanbin_000016	Bacteria	0.940805	0.966667	0.05	HsG_cluster95_000096	HsG_cluster97_000103	HsG_cluster99_000375	E07147-L1_cleanbin_000009	GreatApes_cluster95_000854	E07148-L1	HsG	Homo	Homo sapiens (GER)	d__Bacteria	p__Firmicutes_A	c__Clostridia	o__Oscillospirales	f__Oscillospiraceae	g__CAG-83	s__CAG-83_sp000435555
E07160-L1_cleanbin_000040	Bacteria	0.847436	HsG_cluster97_000004	E07150-L1_cleanbin_000001	E07148-L1_cleanbin_000017	Bacteria	0.915476	0.933333	0.0333333	HsG_cluster95_000138	HsG_cluster97_000148	HsG_cluster99_000436	E07180-L1_cleanbin_000018	GreatApes_cluster95_000688	E07148-L1	HsG	Homo	Homo sapiens (GER)	d__Bacteria	p__Firmicutes_A	c__Clostridia	o__Oscillospirales	f__Ruminococcaceae	g__Gemmiger	s__Gemmiger_qucibialis
MGYG000000884	Bacteria	1	MGYG000000884	MGYG000000884	E07148-L1_cleanbin_000018	Bacteria	0.911486	0.925	0.025	HsG_cluster95_000211	HsG_cluster97_000224	HsG_cluster99_000442	E07148-L1_cleanbin_000018	GreatApes_cluster95_001090	E07148-L1	HsG	Homo	Homo sapiens (GER)	d__Bacteria	p__Firmicutes_A	c__Clostridia	o__Christensenellales	f__CAG-74	g__Limiplasma	s__Limiplasma_merdipullorum
H07640-L1_cleanbin_000049	Bacteria	0.779412	HsA2_cluster97_000203	H07640-L1_cleanbin_000049	E07148-L1_cleanbin_000019	Bacteria	0.910965	0.95	0.075	HsG_cluster95_000212	HsG_cluster97_000225	HsG_cluster99_000443	E07148-L1_cleanbin_000019	GreatApes_cluster95_000974	E07148-L1	HsG	Homo	Homo sapiens (GER)	d__Bacteria	p__Bacteroidota	c__Bacteroidia	o__Bacteroidales	f__Bacteroidaceae	g__Bacteroides	s__Bacteroides_stercoris
H07618-L1_cleanbin_000067	Bacteria	0.608333	HsA1_cluster97_000306	H07618-L1_cleanbin_000067	E07148-L1_cleanbin_000020	Bacteria	0.906982	0.925	0.0333333	HsG_cluster95_000198	HsG_cluster97_000208	HsG_cluster99_000449	E07146-L1_cleanbin_000019	GreatApes_cluster95_000038	E07148-L1	HsG	Homo	Homo sapiens (GER)	d__Bacteria	p__Firmicutes_A	c__Clostridia	o__Oscillospirales	f__Oscillospiraceae	g__Faecousia	s__Faecousia_sp003525905
MGYG000004526	Bacteria	1	MGYG000004526	MGYG000004526	E07148-L1_cleanbin_000021	Bacteria	0.90303	0.916667	0.025	HsG_cluster95_000002	HsG_cluster97_000002	HsG_cluster99_000456	E07193-L1_cleanbin_000001	GreatApes_cluster95_000034	E07148-L1	HsG	Homo	Homo sapiens (GER)	d__Bacteria	p__Firmicutes_A	c__Clostridia	o__Oscillospirales	f__Oscillospiraceae	g__ER4	s__ER4_sp000765235
E07184-L1_cleanbin_000002	Bacteria	0.995833	HsG_cluster97_000011	E07184-L1_cleanbin_000002	E07148-L1_cleanbin_000022	Bacteria	0.902083	0.933333	0.0583333	HsG_cluster95_000220	HsG_cluster97_000233	HsG_cluster99_000460	E07148-L1_cleanbin_000022	GreatApes_cluster95_001079	E07148-L1	HsG	Homo	Homo sapiens (GER)	d__Bacteria	p__Firmicutes_A	c__Clostridia	o__Lachnospirales	f__Lachnospiraceae	g__Copromonas	s__Copromonas_sp000435795
E07182-L1_cleanbin_000006	Bacteria	0.970726	HsG_cluster97_000011	E07184-L1_cleanbin_000002	E07148-L1_cleanbin_000023	Bacteria	0.897677	0.941667	0.0833333	HsG_cluster95_000199	HsG_cluster97_000210	HsG_cluster99_000399	E07188-L1_cleanbin_000016	GreatApes_cluster95_002154	E07148-L1	HsG	Homo	Homo sapiens (GER)	d__Bacteria	p__Firmicutes_A	c__Clostridia	o__Lachnospirales	f__Lachnospiraceae	g__Lachnospira	s__Lachnospira_rogosae_A
E07147-L1_cleanbin_000021	Bacteria	0.937242	HsG_cluster97_000011	E07184-L1_cleanbin_000002	E07148-L1_cleanbin_000024	Bacteria	0.897619	0.933333	0.0666667	HsG_cluster95_000161	HsG_cluster97_000171	HsG_cluster99_000470	E07146-L1_cleanbin_000016	GreatApes_cluster95_002185	E07148-L1	HsG	Homo	Homo sapiens (GER)	d__Bacteria	p__Firmicutes_A	c__Clostridia	o__Lachnospirales	f__Lachnospiraceae	g__Lachnospira	s__Lachnospira_eligens_A
G02651-L1_cleanbin_000032	Bacteria	0.912121	Ptver_cluster97_000194	G02651-L1_cleanbin_000032	E07148-L1_cleanbin_000025	Bacteria	0.89537	0.9	0.00833333	HsG_cluster95_000222	HsG_cluster97_000235	HsG_cluster99_000471	E07148-L1_cleanbin_000025	GreatApes_cluster95_000042	E07148-L1	HsG	Homo	Homo sapiens (GER)	d__Bacteria	p__Firmicutes_A	c__Clostridia	o__Oscillospirales	f__Ruminococcaceae	g__UBA1394	s__UBA1394_sp900538575
E07196-L1_cleanbin_000023	Bacteria	0.889985	HsG_cluster97_000011	E07184-L1_cleanbin_000002	E07148-L1_cleanbin_000026	Bacteria	0.876223	0.908333	0.0583333	HsG_cluster95_000157	HsG_cluster97_000167	HsG_cluster99_000292	E07187-L1_cleanbin_000011	GreatApes_cluster95_001157	E07148-L1	HsG	Homo	Homo sapiens (GER)	d__Bacteria	p__Firmicutes_A	c__Clostridia	o__Oscillospirales	f__Oscillospiraceae	g__Dysosmobacter	s__Dysosmobacter_welbionis
E07190-L1_cleanbin_000025	Bacteria	0.671138	HsG_cluster97_000011	E07184-L1_cleanbin_000002	E07148-L1_cleanbin_000027	Bacteria	0.858333	0.858333	0	HsG_cluster95_000247	HsG_cluster97_000261	HsG_cluster99_000525	E07148-L1_cleanbin_000027	GreatApes_cluster95_000046	E07148-L1	HsG	Homo	Homo sapiens (GER)	d__Bacteria	p__Firmicutes_A	c__Clostridia	o__Monoglobales	f__Monoglobaceae	g__Monoglobus	s__Monoglobus_pectinilyticus
E07139-L1_cleanbin_000030	Bacteria	0.594635	HsG_cluster97_000011	E07184-L1_cleanbin_000002	E07148-L1_cleanbin_000028	Bacteria	0.847436	0.866667	0.0333333	HsG_cluster95_000254	HsG_cluster97_000270	HsG_cluster99_000541	E07148-L1_cleanbin_000028	GreatApes_cluster95_004444	E07148-L1	HsG	Homo	Homo sapiens (GER)	d__Bacteria	p__Actinobacteriota	c__Coriobacteriia	o__Coriobacteriales	f__Coriobacteriaceae	g__Collinsella	s__Collinsella_spGreatApes004444
MGYG000003978	Bacteria	1	MGYG000003978	MGYG000003978	E07148-L1_cleanbin_000029	Bacteria	0.828333	0.833333	0.00833333	HsG_cluster95_000262	HsG_cluster97_000278	HsG_cluster99_000563	E07148-L1_cleanbin_000029	GreatApes_cluster95_001170	E07148-L1	HsG	Homo	Homo sapiens (GER)	d__Bacteria	p__Firmicutes_A	c__Clostridia	o__Peptostreptococcales	f__Anaerovoracaceae	g__QAKD01	s__QAKD01_spGreatApes001170
MGYG000001109	Bacteria	1	MGYG000001109	MGYG000001109	E07148-L1_cleanbin_000030	Bacteria	0.775877	0.791667	0.025	HsG_cluster95_000285	HsG_cluster97_000305	HsG_cluster99_000619	E07148-L1_cleanbin_000030	GreatApes_cluster95_000348	E07148-L1	HsG	Homo	Homo sapiens (GER)	d__Bacteria	p__Firmicutes_A	c__Clostridia	o__Oscillospirales	f__Ruminococcaceae	g__Gemmiger	s__Gemmiger_sp900540775
MGYG000000743	Bacteria	1	MGYG000000743	MGYG000000743	E07148-L1_cleanbin_000031	Bacteria	0.767096	0.808333	0.0666667	HsG_cluster95_000117	HsG_cluster97_000126	HsG_cluster99_000629	E07182-L1_cleanbin_000007	GreatApes_cluster95_000690	E07148-L1	HsG	Homo	Homo sapiens (GER)	d__Bacteria	p__Firmicutes_A	c__Clostridia	o__Lachnospirales	f__Lachnospiraceae	g__RUG115	s__RUG115_sp900066395
E07146-L1_cleanbin_000006	Bacteria	0.975	HsG_cluster97_000096	E07146-L1_cleanbin_000006	E07148-L1_cleanbin_000032	Bacteria	0.743952	0.775	0.05	HsG_cluster95_000297	HsG_cluster97_000321	HsG_cluster99_000652	E07148-L1_cleanbin_000032	GreatApes_cluster95_002197	E07148-L1	HsG	Homo	Homo sapiens (GER)	d__Bacteria	p__Firmicutes_A	c__Clostridia	o__Oscillospirales	f__Ruminococcaceae	g__Faecalibacterium	s__Faecalibacterium_prausnitzii
E07175-L1_cleanbin_000012	Bacteria	0.958333	HsG_cluster97_000096	E07146-L1_cleanbin_000006	E07148-L1_cleanbin_000033	Bacteria	0.731882	0.741667	0.0166667	HsG_cluster95_000267	HsG_cluster97_000285	HsG_cluster99_000573	E07188-L1_cleanbin_000024	GreatApes_cluster95_000359	E07148-L1	HsG	Homo	Homo sapiens (GER)	d__Bacteria	p__Bacteroidota	c__Bacteroidia	o__Bacteroidales	f__Bacteroidaceae	g__Phocaeicola	s__Phocaeicola_massiliensis
E07178-L1_cleanbin_000016	Bacteria	0.945614	HsG_cluster97_000096	E07146-L1_cleanbin_000006	E07148-L1_cleanbin_000034	Bacteria	0.726264	0.741667	0.025	HsG_cluster95_000041	HsG_cluster97_000044	HsG_cluster99_000668	E07187-L1_cleanbin_000002	GreatApes_cluster95_000691	E07148-L1	HsG	Homo	Homo sapiens (GER)	d__Bacteria	p__Bacteroidota	c__Bacteroidia	o__Bacteroidales	f__Bacteroidaceae	g__Bacteroides	s__Bacteroides_uniformis
G02639-L1_cleanbin_000001	Bacteria	1	Ptver_cluster97_000002	G02639-L1_cleanbin_000001	E07148-L1_cleanbin_000035	Bacteria	0.729891	0.766667	0.0583333	HsG_cluster95_000034	HsG_cluster97_000037	HsG_cluster99_000666	E07197-L1_cleanbin_000005	GreatApes_cluster95_000012	E07148-L1	HsG	Homo	Homo sapiens (GER)	d__Bacteria	p__Bacteroidota	c__Bacteroidia	o__Bacteroidales	f__Bacteroidaceae	g__Phocaeicola	s__Phocaeicola_dorei
MGYG000002060	Bacteria	1	MGYG000002060	MGYG000002060	E07148-L1_cleanbin_000036	Bacteria	0.725725	0.766667	0.0666667	HsG_cluster95_000292	HsG_cluster97_000315	HsG_cluster99_000670	E07178-L1_cleanbin_000035	GreatApes_cluster95_002340	E07148-L1	HsG	Homo	Homo sapiens (GER)	d__Bacteria	p__Firmicutes_A	c__Clostridia	o__Oscillospirales	f__Ruminococcaceae	g__Faecalibacterium	s__Faecalibacterium_prausnitzii_C
E07146-L1_cleanbin_000019	Bacteria	0.932456	HsG_cluster97_000207	E07146-L1_cleanbin_000019	E07148-L1_cleanbin_000037	Bacteria	0.719253	0.725	0.00833333	HsG_cluster95_000022	HsG_cluster97_000024	HsG_cluster99_000679	E07152-L1_cleanbin_000001	GreatApes_cluster95_000361	E07148-L1	HsG	Homo	Homo sapiens (GER)	d__Bacteria	p__Firmicutes_A	c__Clostridia	o__Oscillospirales	f__Ruminococcaceae	g__Ruthenibacterium	s__Ruthenibacterium_lactatiformans
E07148-L1_cleanbin_000020	Bacteria	0.906982	HsG_cluster97_000207	E07146-L1_cleanbin_000019	E07148-L1_cleanbin_000038	Bacteria	0.713577	0.741667	0.0416667	HsG_cluster95_000159	HsG_cluster97_000169	HsG_cluster99_000691	E07172-L1_cleanbin_000015	GreatApes_cluster95_001163	E07148-L1	HsG	Homo	Homo sapiens (GER)	d__Bacteria	p__Bacteroidota	c__Bacteroidia	o__Bacteroidales	f__Rikenellaceae	g__Alistipes	s__Alistipes_finegoldii
E07190-L1_cleanbin_000030	Bacteria	0.611538	HsG_cluster97_000207	E07146-L1_cleanbin_000019	E07148-L1_cleanbin_000039	Bacteria	0.707959	0.741667	0.05	HsG_cluster95_000077	HsG_cluster97_000083	HsG_cluster99_000136	E07139-L1_cleanbin_000001	GreatApes_cluster95_001159	E07148-L1	HsG	Homo	Homo sapiens (GER)	d__Bacteria	p__Bacteroidota	c__Bacteroidia	o__Bacteroidales	f__Rikenellaceae	g__Alistipes	s__Alistipes_onderdonkii
E07184-L1_cleanbin_000032	Bacteria	0.576126	HsG_cluster97_000207	E07146-L1_cleanbin_000019	E07148-L1_cleanbin_000040	Bacteria	0.658333	0.658333	0	HsG_cluster95_000327	HsG_cluster97_000357	HsG_cluster99_000740	E07148-L1_cleanbin_000040	GreatApes_cluster95_001620	E07148-L1	HsG	Homo	Homo sapiens (GER)	d__Bacteria	p__Firmicutes	c__Bacilli	o__Erysipelotrichales	f__Coprobacillaceae	g__Catenibacterium	s__Catenibacterium_mitsuokai
E07193-L1_cleanbin_000001	Bacteria	1	HsG_cluster97_000002	E07193-L1_cleanbin_000001	E07148-L1_cleanbin_000041	Bacteria	0.654167	0.666667	0.0166667	HsG_cluster95_000237	HsG_cluster97_000359	HsG_cluster99_000743	E07148-L1_cleanbin_000041	GreatApes_cluster95_000694	E07148-L1	HsG	Homo	Homo sapiens (GER)	d__Bacteria	p__Firmicutes_A	c__Clostridia	o__Lachnospirales	f__Lachnospiraceae	g__Mediterraneibacter	s__Mediterraneibacter_torques
H07643-L1_cleanbin_000001	Bacteria	1	HsA2_cluster97_000001	H07643-L1_cleanbin_000001	E07148-L1_cleanbin_000042	Bacteria	0.635173	0.641667	0.00833333	HsG_cluster95_000335	HsG_cluster97_000369	HsG_cluster99_000756	E07148-L1_cleanbin_000042	GreatApes_cluster95_002203	E07148-L1	HsG	Homo	Homo sapiens (GER)	d__Bacteria	p__Firmicutes	c__Bacilli	o__Erysipelotrichales	f__Erysipelotrichaceae	g__Holdemanella	s__Holdemanella_porci
MGYG000003686	Bacteria	0.995833	MGYG000003686	MGYG000003686	E07148-L1_cleanbin_000043	Bacteria	0.601484	0.608333	0.00833333	HsG_cluster95_000141	HsG_cluster97_000379	HsG_cluster99_000772	E07148-L1_cleanbin_000043	GreatApes_cluster95_002259	E07148-L1	HsG	Homo	Homo sapiens (GER)	d__Bacteria	p__Actinobacteriota	c__Actinomycetia	o__Actinomycetales	f__Bifidobacteriaceae	g__Bifidobacterium	s__Bifidobacterium_adolescentis
E07182-L1_cleanbin_000001	Bacteria	0.987465	HsG_cluster97_000002	E07193-L1_cleanbin_000001	E07148-L1_cleanbin_000044	Bacteria	0.596396	0.616667	0.025	HsG_cluster95_000343	HsG_cluster97_000380	HsG_cluster99_000775	E07148-L1_cleanbin_000044	GreatApes_cluster95_000037	E07148-L1	HsG	Homo	Homo sapiens (GER)	d__Bacteria	p__Firmicutes_A	c__Clostridia	o__Oscillospirales	f__Oscillospiraceae	g__Lawsonibacter	s__Lawsonibacter_sp902363045
E07192-L1_cleanbin_000009	Bacteria	0.975	HsG_cluster97_000002	E07193-L1_cleanbin_000001	E07148-L1_cleanbin_000045	Bacteria	0.591667	0.591667	0	HsG_cluster95_000347	HsG_cluster97_000387	HsG_cluster99_000783	E07148-L1_cleanbin_000045	NA	E07148-L1	HsG	Homo	Homo sapiens (GER)	NA	NA	NA	NA	NA	NA	NA
E07184-L1_cleanbin_000015	Bacteria	0.958046	HsG_cluster97_000002	E07193-L1_cleanbin_000001	E07148-L1_cleanbin_000046	Bacteria	0.550871	0.558333	0.00833333	HsG_cluster95_000351	HsG_cluster97_000398	HsG_cluster99_000807	E07148-L1_cleanbin_000046	NA	E07148-L1	HsG	Homo	Homo sapiens (GER)	NA	NA	NA	NA	NA	NA	NA
E07189-L1_cleanbin_000023	Bacteria	0.945614	HsG_cluster97_000002	E07193-L1_cleanbin_000001	E07148-L1_cleanbin_000047	Bacteria	0.537255	0.566667	0.0333333	HsG_cluster95_000009	HsG_cluster97_000009	HsG_cluster99_000810	E07197-L1_cleanbin_000001	GreatApes_cluster95_000209	E07148-L1	HsG	Homo	Homo sapiens (GER)	d__Bacteria	p__Firmicutes_A	c__Clostridia	o__Oscillospirales	f__Oscillospiraceae	g__Flavonifractor	s__Flavonifractor_plautii
E07172-L1_cleanbin_000021	Bacteria	0.941228	HsG_cluster97_000002	E07193-L1_cleanbin_000001	E07150-L1_cleanbin_000001	Bacteria	1	1	0	HsG_cluster95_000004	HsG_cluster97_000004	HsG_cluster99_000004	E07150-L1_cleanbin_000001	GreatApes_cluster95_000024	E07150-L1	HsG	Homo	Homo sapiens (GER)	d__Bacteria	p__Firmicutes_A	c__Clostridia	o__Oscillospirales	f__Oscillospiraceae	g__CAG-103	s__CAG-103_sp900757655
E07190-L1_cleanbin_000010	Bacteria	0.920495	HsG_cluster97_000002	E07193-L1_cleanbin_000001	E07150-L1_cleanbin_000002	Bacteria	0.991667	1	0.0166667	HsG_cluster95_000028	HsG_cluster97_000031	HsG_cluster99_000045	E07150-L1_cleanbin_000002	GreatApes_cluster95_000356	E07150-L1	HsG	Homo	Homo sapiens (GER)	d__Bacteria	p__Firmicutes_A	c__Clostridia	o__Peptostreptococcales	f__Anaerovoracaceae	g__CAG-238	s__CAG-238_sp000435615
E07148-L1_cleanbin_000021	Bacteria	0.90303	HsG_cluster97_000002	E07193-L1_cleanbin_000001	E07150-L1_cleanbin_000003	Bacteria	0.991667	1	0.0166667	HsG_cluster95_000030	HsG_cluster97_000033	HsG_cluster99_000047	E07150-L1_cleanbin_000003	GreatApes_cluster95_000199	E07150-L1	HsG	Homo	Homo sapiens (GER)	d__Bacteria	p__Bacteroidota	c__Bacteroidia	o__Bacteroidales	f__Bacteroidaceae	g__Phocaeicola	s__Phocaeicola_coprocola
H07620-L1_cleanbin_000018	Bacteria	0.880303	HsA2_cluster97_000001	H07643-L1_cleanbin_000001	E07150-L1_cleanbin_000004	Bacteria	0.9875	1	0.025	HsG_cluster95_000025	HsG_cluster97_000027	HsG_cluster99_000039	E07154-L1_cleanbin_000002	GreatApes_cluster95_000347	E07150-L1	HsG	Homo	Homo sapiens (GER)	d__Bacteria	p__Firmicutes_C	c__Negativicutes	o__Veillonellales	f__Dialisteraceae	g__Dialister	s__Dialister_hominis
E07154-L1_cleanbin_000020	Bacteria	0.866441	HsG_cluster97_000256	E07154-L1_cleanbin_000020	E07150-L1_cleanbin_000005	Bacteria	0.987465	0.991667	0.00833333	HsG_cluster95_000038	HsG_cluster97_000041	HsG_cluster99_000060	E07150-L1_cleanbin_000005	GreatApes_cluster95_000210	E07150-L1	HsG	Homo	Homo sapiens (GER)	d__Bacteria	p__Firmicutes_A	c__Clostridia	o__Oscillospirales	f__Oscillospiraceae	g__Limivicinus	s__Limivicinus_spGreatApes000210
E07146-L1_cleanbin_000024	Bacteria	0.848625	HsG_cluster97_000002	E07193-L1_cleanbin_000001	E07150-L1_cleanbin_000006	Bacteria	0.979167	1	0.0416667	HsG_cluster95_000064	HsG_cluster97_000069	HsG_cluster99_000105	E07150-L1_cleanbin_000006	GreatApes_cluster95_000689	E07150-L1	HsG	Homo	Homo sapiens (GER)	d__Bacteria	p__Firmicutes_A	c__Clostridia	o__Lachnospirales	f__Lachnospiraceae	g__Coprococcus	s__Coprococcus_eutactus_A
H07638-L1_cleanbin_000024	Bacteria	0.84377	HsA2_cluster97_000001	H07643-L1_cleanbin_000001	E07150-L1_cleanbin_000007	Bacteria	0.979096	0.983333	0.00833333	HsG_cluster95_000075	HsG_cluster97_000081	HsG_cluster99_000132	E07150-L1_cleanbin_000007	GreatApes_cluster95_000188	E07150-L1	HsG	Homo	Homo sapiens (GER)	d__Bacteria	p__Firmicutes_A	c__Clostridia	o__Oscillospirales	f__Acutalibacteraceae	g__Eubacterium_R	s__Eubacterium_R_sp003526845
ManaraSGB15254	Bacteria	0.791156	ManaraSGB15254	ManaraSGB15254	E07150-L1_cleanbin_000008	Bacteria	0.979096	0.983333	0.00833333	HsG_cluster95_000067	HsG_cluster97_000073	HsG_cluster99_000120	E07150-L1_cleanbin_000008	GreatApes_cluster95_001129	E07150-L1	HsG	Homo	Homo sapiens (GER)	d__Bacteria	p__Firmicutes_A	c__Clostridia	o__Oscillospirales	f__Acutalibacteraceae	g__Ruminococcus_E	s__Ruminococcus_E_bromii_B
H07642-L1_cleanbin_000017	Bacteria	0.779545	HsA2_cluster97_000202	H07642-L1_cleanbin_000017	E07150-L1_cleanbin_000009	Bacteria	0.979096	0.983333	0.00833333	HsG_cluster95_000077	HsG_cluster97_000083	HsG_cluster99_000135	E07139-L1_cleanbin_000001	GreatApes_cluster95_001159	E07150-L1	HsG	Homo	Homo sapiens (GER)	d__Bacteria	p__Bacteroidota	c__Bacteroidia	o__Bacteroidales	f__Rikenellaceae	g__Alistipes	s__Alistipes_onderdonkii
H07640-L1_cleanbin_000044	Bacteria	0.733333	HsA2_cluster97_000001	H07643-L1_cleanbin_000001	E07150-L1_cleanbin_000010	Bacteria	0.974859	0.983333	0.0166667	HsG_cluster95_000099	HsG_cluster97_000106	HsG_cluster99_000175	E07150-L1_cleanbin_000010	GreatApes_cluster95_001503	E07150-L1	HsG	Homo	Homo sapiens (GER)	d__Bacteria	p__Bacteroidota	c__Bacteroidia	o__Bacteroidales	f__Bacteroidaceae	g__Alloprevotella	s__Alloprevotella_sp000431275
H07599-L1_cleanbin_000031	Bacteria	0.730431	HsA2_cluster97_000001	H07643-L1_cleanbin_000001	E07150-L1_cleanbin_000011	Bacteria	0.974859	0.983333	0.0166667	HsG_cluster95_000098	HsG_cluster97_000105	HsG_cluster99_000174	E07139-L1_cleanbin_000004	GreatApes_cluster95_001500	E07150-L1	HsG	Homo	Homo sapiens (GER)	d__Bacteria	p__Bacteroidota	c__Bacteroidia	o__Bacteroidales	f__Rikenellaceae	g__Alistipes	s__Alistipes_putredinis
E07147-L1_cleanbin_000046	Bacteria	0.677236	HsG_cluster97_000002	E07193-L1_cleanbin_000001	E07150-L1_cleanbin_000012	Bacteria	0.979096	0.983333	0.00833333	HsG_cluster95_000049	HsG_cluster97_000052	HsG_cluster99_000134	E07154-L1_cleanbin_000004	GreatApes_cluster95_000852	E07150-L1	HsG	Homo	Homo sapiens (GER)	d__Bacteria	p__Bacteroidota	c__Bacteroidia	o__Bacteroidales	f__Rikenellaceae	g__Alistipes	s__Alistipes_communis
E07150-L1_cleanbin_000058	Bacteria	0.66875	HsG_cluster97_000002	E07193-L1_cleanbin_000001	E07150-L1_cleanbin_000013	Bacteria	0.966457	0.991667	0.05	HsG_cluster95_000120	HsG_cluster97_000129	HsG_cluster99_000214	E07146-L1_cleanbin_000009	GreatApes_cluster95_001755	E07150-L1	HsG	Homo	Homo sapiens (GER)	d__Bacteria	p__Firmicutes_A	c__Clostridia	o__Christensenellales	f__CAG-74	g__UBA11524	s__UBA11524_sp000437595
E07139-L1_cleanbin_000029	Bacteria	0.605906	HsG_cluster97_000002	E07193-L1_cleanbin_000001	E07150-L1_cleanbin_000014	Bacteria	0.966453	0.975	0.0166667	HsG_cluster95_000104	HsG_cluster97_000112	HsG_cluster99_000222	E07146-L1_cleanbin_000008	GreatApes_cluster95_001628	E07150-L1	HsG	Homo	Homo sapiens (GER)	d__Bacteria	p__Firmicutes_A	c__Clostridia	o__Oscillospirales	f__Acutalibacteraceae	g__CAG-177	s__CAG-177_sp003514385
E07175-L1_cleanbin_000051	Bacteria	0.509127	HsG_cluster97_000002	E07193-L1_cleanbin_000001	E07150-L1_cleanbin_000015	Bacteria	0.966384	0.983333	0.0333333	HsG_cluster95_000083	HsG_cluster97_000089	HsG_cluster99_000231	E07184-L1_cleanbin_000009	GreatApes_cluster95_000591	E07150-L1	HsG	Homo	Homo sapiens (GER)	d__Bacteria	p__Firmicutes_C	c__Negativicutes	o__Acidaminococcales	f__Acidaminococcaceae	g__Phascolarctobacterium	s__Phascolarctobacterium_faecium
MGYG000000086	Bacteria	1	MGYG000000086	MGYG000000086	E07150-L1_cleanbin_000016	Bacteria	0.966384	0.983333	0.0333333	HsG_cluster95_000125	HsG_cluster97_000135	HsG_cluster99_000229	E07150-L1_cleanbin_000016	GreatApes_cluster95_002026	E07150-L1	HsG	Homo	Homo sapiens (GER)	d__Bacteria	p__Firmicutes_A	c__Clostridia	o__Oscillospirales	f__Ruminococcaceae	g__Angelakisella	s__Angelakisella_sp900547385
E07148-L1_cleanbin_000044	Bacteria	0.596396	HsG_cluster97_000402	E07148-L1_cleanbin_000044	E07150-L1_cleanbin_000017	Bacteria	0.962356	0.966667	0.00833333	HsG_cluster95_000133	HsG_cluster97_000143	HsG_cluster99_000241	E07150-L1_cleanbin_000017	GreatApes_cluster95_002093	E07150-L1	HsG	Homo	Homo sapiens (GER)	d__Bacteria	p__Bacteroidota	c__Bacteroidia	o__Bacteroidales	f__Muribaculaceae	g__UBA7173	s__UBA7173_sp900545955
MGYG000000090	Bacteria	1	MGYG000000090	MGYG000000090	E07150-L1_cleanbin_000018	Archaea	0.962264	0.962264	0	HsG_cluster95_000134	HsG_cluster97_000144	HsG_cluster99_000245	E07150-L1_cleanbin_000018	GreatApes_cluster95_002166	E07150-L1	HsG	Homo	Homo sapiens (GER)	d__Archaea	p__Thermoplasmatota	c__Thermoplasmata	o__Methanomassiliicoccales	f__Methanomethylophilaceae	g__MX-02	s__MX-02_sp006954405
MGYG000004126	Bacteria	1	MGYG000004126	MGYG000004126	E07150-L1_cleanbin_000019	Bacteria	0.962255	0.991667	0.0583333	HsG_cluster95_000102	HsG_cluster97_000109	HsG_cluster99_000248	E07183-L1_cleanbin_000006	GreatApes_cluster95_001300	E07150-L1	HsG	Homo	Homo sapiens (GER)	d__Bacteria	p__Firmicutes_A	c__Clostridia	o__Lachnospirales	f__Lachnospiraceae	g__Eubacterium_F	s__Eubacterium_F_sp003491505
MGYG000001435	Bacteria	1	MGYG000001435	MGYG000001435	E07150-L1_cleanbin_000020	Bacteria	0.958053	0.991667	0.0666667	HsG_cluster95_000149	HsG_cluster97_000159	HsG_cluster99_000274	E07146-L1_cleanbin_000013	GreatApes_cluster95_002187	E07150-L1	HsG	Homo	Homo sapiens (GER)	d__Bacteria	p__Firmicutes_A	c__Clostridia	o__Lachnospirales	f__Lachnospiraceae	g__Butyrivibrio_A	s__Butyrivibrio_A_crossotus
MGYG000001446	Bacteria	1	MGYG000001446	MGYG000001446	E07150-L1_cleanbin_000021	Bacteria	0.958053	0.991667	0.0666667	HsG_cluster95_000145	HsG_cluster97_000155	HsG_cluster99_000266	E07150-L1_cleanbin_000021	GreatApes_cluster95_001809	E07150-L1	HsG	Homo	Homo sapiens (GER)	d__Bacteria	p__Firmicutes_A	c__Clostridia	o__Lachnospirales	f__Lachnospiraceae	g__Butyribacter	s__Butyribacter_sp900759665
MGYG000003135	Bacteria	1	MGYG000003135	MGYG000003135	E07150-L1_cleanbin_000022	Bacteria	0.953986	0.958333	0.00833333	HsG_cluster95_000006	HsG_cluster97_000006	HsG_cluster99_000049	E07172-L1_cleanbin_000001	GreatApes_cluster95_000032	E07150-L1	HsG	Homo	Homo sapiens (GER)	d__Bacteria	p__Bacteroidota	c__Bacteroidia	o__Bacteroidales	f__Barnesiellaceae	g__Barnesiella	s__Barnesiella_intestinihominis
MGYG000000111	Bacteria	1	MGYG000000111	MGYG000000111	E07150-L1_cleanbin_000023	Bacteria	0.95	0.95	0	HsG_cluster95_000018	HsG_cluster97_000018	HsG_cluster99_000307	E07147-L1_cleanbin_000004	GreatApes_cluster95_000441	E07150-L1	HsG	Homo	Homo sapiens (GER)	d__Bacteria	p__Firmicutes_A	c__Clostridia	o__Oscillospirales	f__Ruminococcaceae	g__Ruminococcus_D	s__Ruminococcus_D_sp000434695
MGYG000003113	Bacteria	1	MGYG000003113	MGYG000003113	E07150-L1_cleanbin_000024	Bacteria	0.95	0.95	0	HsG_cluster95_000166	HsG_cluster97_000176	HsG_cluster99_000321	E07150-L1_cleanbin_000024	GreatApes_cluster95_002624	E07150-L1	HsG	Homo	Homo sapiens (GER)	d__Bacteria	p__Verrucomicrobiota	c__Verrucomicrobiae	o__Verrucomicrobiales	f__Akkermansiaceae	g__Akkermansia	s__Akkermansia_sp004167605
MGYG000001441	Bacteria	1	MGYG000001441	MGYG000001441	E07150-L1_cleanbin_000025	Bacteria	0.94529	0.958333	0.025	HsG_cluster95_000180	HsG_cluster97_000190	HsG_cluster99_000347	E07150-L1_cleanbin_000025	GreatApes_cluster95_000543	E07150-L1	HsG	Homo	Homo sapiens (GER)	d__Bacteria	p__Firmicutes_A	c__Clostridia	o__Oscillospirales	f__Ruminococcaceae	g__CAG-115	s__CAG-115_sp000432175
MGYG000001411	Bacteria	1	MGYG000001411	MGYG000001411	E07150-L1_cleanbin_000026	Bacteria	0.941092	0.966667	0.05	HsG_cluster95_000189	HsG_cluster97_000199	HsG_cluster99_000365	E07150-L1_cleanbin_000026	GreatApes_cluster95_002932	E07150-L1	HsG	Homo	Homo sapiens (GER)	d__Bacteria	p__Firmicutes_A	c__Clostridia	o__Oscillospirales	f__Ruminococcaceae	g__Ruminococcus	s__Ruminococcus_spGreatApes002932
G02619-L1_cleanbin_000001	Bacteria	1	Ptver_cluster97_000001	G02619-L1_cleanbin_000001	E07150-L1_cleanbin_000027	Bacteria	0.940942	0.958333	0.0333333	HsG_cluster95_000176	HsG_cluster97_000186	HsG_cluster99_000369	E07148-L1_cleanbin_000014	GreatApes_cluster95_001638	E07150-L1	HsG	Homo	Homo sapiens (GER)	d__Bacteria	p__Firmicutes_A	c__Clostridia	o__Oscillospirales	f__Oscillospiraceae	g__ER4	s__ER4_sp900317525
G02624-L1_cleanbin_000002	Bacteria	1	Ptver_cluster97_000001	G02619-L1_cleanbin_000001	E07150-L1_cleanbin_000028	Bacteria	0.936842	0.95	0.025	HsG_cluster95_000065	HsG_cluster97_000071	HsG_cluster99_000383	E07145-L1_cleanbin_000004	GreatApes_cluster95_001154	E07150-L1	HsG	Homo	Homo sapiens (GER)	d__Bacteria	p__Firmicutes_A	c__Clostridia	o__Oscillospirales	f__Acutalibacteraceae	g__CAG-177	s__CAG-177_sp000431775
G02637-L1_cleanbin_000001	Bacteria	1	Ptver_cluster97_000001	G02619-L1_cleanbin_000001	E07150-L1_cleanbin_000031	Bacteria	0.928392	0.941667	0.025	HsG_cluster95_000152	HsG_cluster97_000213	HsG_cluster99_000409	E07150-L1_cleanbin_000031	GreatApes_cluster95_002364	E07150-L1	HsG	Homo	Homo sapiens (GER)	d__Bacteria	p__Proteobacteria	c__Alphaproteobacteria	o__RF32	f__CAG-239	g__Scatacola_A	s__Scatacola_A_faecigallinarum
G02639-L1_cleanbin_000002	Bacteria	1	Ptver_cluster97_000001	G02619-L1_cleanbin_000001	E07150-L1_cleanbin_000032	Bacteria	0.92808	0.958333	0.0583333	HsG_cluster95_000202	HsG_cluster97_000214	HsG_cluster99_000410	E07150-L1_cleanbin_000032	GreatApes_cluster95_002235	E07150-L1	HsG	Homo	Homo sapiens (GER)	d__Bacteria	p__Firmicutes_A	c__Clostridia	o__Lachnospirales	f__Lachnospiraceae	g__CAG-882	s__CAG-882_sp003486385
G02652-L1_cleanbin_000001	Bacteria	1	Ptver_cluster97_000001	G02619-L1_cleanbin_000001	E07150-L1_cleanbin_000033	Bacteria	0.920238	0.933333	0.025	HsG_cluster95_000114	HsG_cluster97_000123	HsG_cluster99_000424	E07180-L1_cleanbin_000015	GreatApes_cluster95_000040	E07150-L1	HsG	Homo	Homo sapiens (GER)	d__Bacteria	p__Firmicutes_A	c__Clostridia	o__Oscillospirales	f__Acutalibacteraceae	g__UBA1417	s__UBA1417_sp003531055
G02622-L1_cleanbin_000002	Bacteria	0.991667	Ptver_cluster97_000001	G02619-L1_cleanbin_000001	E07150-L1_cleanbin_000034	Bacteria	0.91994	0.933333	0.025	HsG_cluster95_000206	HsG_cluster97_000219	HsG_cluster99_000425	E07150-L1_cleanbin_000034	GreatApes_cluster95_000601	E07150-L1	HsG	Homo	Homo sapiens (GER)	d__Bacteria	p__Firmicutes_A	c__Clostridia	o__Oscillospirales	f__Oscillospiraceae	g__Limivicinus	s__Limivicinus_sp900547315
G02642-L1_cleanbin_000001	Bacteria	0.991667	Ptver_cluster97_000001	G02619-L1_cleanbin_000001	E07150-L1_cleanbin_000035	Bacteria	0.919543	0.941667	0.0416667	HsG_cluster95_000109	HsG_cluster97_000117	HsG_cluster99_000430	E07178-L1_cleanbin_000009	GreatApes_cluster95_001752	E07150-L1	HsG	Homo	Homo sapiens (GER)	d__Bacteria	p__Firmicutes_A	c__Clostridia	o__Lachnospirales	f__Lachnospiraceae	g__Eisenbergiella	s__Eisenbergiella_sp900066775
G02643-L1_cleanbin_000003	Bacteria	0.991667	Ptver_cluster97_000001	G02619-L1_cleanbin_000001	E07150-L1_cleanbin_000036	Bacteria	0.915476	0.933333	0.0333333	HsG_cluster95_000121	HsG_cluster97_000131	HsG_cluster99_000434	E07160-L1_cleanbin_000014	GreatApes_cluster95_001954	E07150-L1	HsG	Homo	Homo sapiens (GER)	d__Bacteria	p__Firmicutes_A	c__Clostridia	o__Christensenellales	f__CAG-138	g__Phil1	s__Phil1_sp001940855
G02646-L1_cleanbin_000002	Bacteria	0.991667	Ptver_cluster97_000001	G02619-L1_cleanbin_000001	E07150-L1_cleanbin_000037	Bacteria	0.892994	0.941667	0.0916667	HsG_cluster95_000161	HsG_cluster97_000240	HsG_cluster99_000479	E07150-L1_cleanbin_000037	GreatApes_cluster95_003842	E07150-L1	HsG	Homo	Homo sapiens (GER)	d__Bacteria	p__Firmicutes_A	c__Clostridia	o__Lachnospirales	f__Lachnospiraceae	g__Lachnospira	s__Lachnospira_sp003451515
G02649-L1_cleanbin_000002	Bacteria	0.991667	Ptver_cluster97_000001	G02619-L1_cleanbin_000001	E07150-L1_cleanbin_000038	Bacteria	0.886111	0.9	0.025	HsG_cluster95_000138	HsG_cluster97_000148	HsG_cluster99_000487	E07180-L1_cleanbin_000018	GreatApes_cluster95_000688	E07150-L1	HsG	Homo	Homo sapiens (GER)	d__Bacteria	p__Firmicutes_A	c__Clostridia	o__Oscillospirales	f__Ruminococcaceae	g__Gemmiger	s__Gemmiger_qucibialis
H07600-L1_cleanbin_000002	Bacteria	0.991667	Ptver_cluster97_000001	G02619-L1_cleanbin_000001	E07150-L1_cleanbin_000039	Bacteria	0.882321	0.891667	0.0166667	HsG_cluster95_000015	HsG_cluster97_000015	HsG_cluster99_000017	E07183-L1_cleanbin_000001	GreatApes_cluster95_000201	E07150-L1	HsG	Homo	Homo sapiens (GER)	d__Bacteria	p__Proteobacteria	c__Gammaproteobacteria	o__Burkholderiales	f__Burkholderiaceae	g__Parasutterella	s__Parasutterella_excrementihominis
G02610-L1_cleanbin_000002	Bacteria	0.983333	Ptver_cluster97_000001	G02619-L1_cleanbin_000001	E07150-L1_cleanbin_000041	Bacteria	0.87545	0.925	0.0916667	HsG_cluster95_000236	HsG_cluster97_000250	HsG_cluster99_000502	E07150-L1_cleanbin_000041	GreatApes_cluster95_003225	E07150-L1	HsG	Homo	Homo sapiens (GER)	d__Bacteria	p__Firmicutes_A	c__Clostridia	o__Lachnospirales	f__Lachnospiraceae	g__CAG-303	s__CAG-303_sp000437755
G02648-L1_cleanbin_000004	Bacteria	0.983333	Ptver_cluster97_000001	G02619-L1_cleanbin_000001	E07150-L1_cleanbin_000042	Bacteria	0.861859	0.866667	0.00833333	HsG_cluster95_000242	HsG_cluster97_000256	HsG_cluster99_000520	E07150-L1_cleanbin_000042	GreatApes_cluster95_003629	E07150-L1	HsG	Homo	Homo sapiens (GER)	d__Bacteria	p__Verrucomicrobiota	c__Verrucomicrobiae	o__Opitutales	f__CAG-312	g__Merdousia	s__Merdousia_gallistercoris
H07635-L1_cleanbin_000005	Bacteria	0.97486	Ptver_cluster97_000001	G02619-L1_cleanbin_000001	E07150-L1_cleanbin_000043	Bacteria	0.819949	0.825	0.00833333	HsG_cluster95_000265	HsG_cluster97_000282	HsG_cluster99_000569	E07150-L1_cleanbin_000043	GreatApes_cluster95_001375	E07150-L1	HsG	Homo	Homo sapiens (GER)	d__Bacteria	p__Firmicutes_A	c__Clostridia	o__Oscillospirales	f__CAG-272	g__CAG-390	s__CAG-390_sp003523225
G02625-L1_cleanbin_000004	Bacteria	0.974859	Ptver_cluster97_000001	G02619-L1_cleanbin_000001	E07150-L1_cleanbin_000044	Bacteria	0.814167	0.833333	0.0333333	HsG_cluster95_000041	HsG_cluster97_000044	HsG_cluster99_000581	E07187-L1_cleanbin_000002	GreatApes_cluster95_000691	E07150-L1	HsG	Homo	Homo sapiens (GER)	d__Bacteria	p__Bacteroidota	c__Bacteroidia	o__Bacteroidales	f__Bacteroidaceae	g__Bacteroides	s__Bacteroides_uniformis
G02634-L1_cleanbin_000008	Bacteria	0.970726	Ptver_cluster97_000001	G02619-L1_cleanbin_000001	E07150-L1_cleanbin_000046	Bacteria	0.787715	0.808333	0.0333333	HsG_cluster95_000281	HsG_cluster97_000300	HsG_cluster99_000611	E07150-L1_cleanbin_000046	GreatApes_cluster95_001964	E07150-L1	HsG	Homo	Homo sapiens (GER)	d__Bacteria	p__Firmicutes_A	c__Clostridia	o__Oscillospirales	f__Oscillospiraceae	g__CAG-170	s__CAG-170_sp002404795
G02605-L1_cleanbin_000006	Bacteria	0.966667	Ptver_cluster97_000001	G02619-L1_cleanbin_000001	E07150-L1_cleanbin_000047	Bacteria	0.771684	0.816667	0.075	HsG_cluster95_000235	HsG_cluster97_000249	HsG_cluster99_000621	E07180-L1_cleanbin_000029	GreatApes_cluster95_002190	E07150-L1	HsG	Homo	Homo sapiens (GER)	d__Bacteria	p__Firmicutes_A	c__Clostridia	o__Lachnospirales	f__Lachnospiraceae	g__Lachnospira	s__Lachnospira_sp000437735
H07645-L1_cleanbin_000011	Bacteria	0.966667	Ptver_cluster97_000001	G02619-L1_cleanbin_000001	E07150-L1_cleanbin_000048	Bacteria	0.761232	0.766667	0.00833333	HsG_cluster95_000128	HsG_cluster97_000312	HsG_cluster99_000635	E07150-L1_cleanbin_000048	GreatApes_cluster95_002078	E07150-L1	HsG	Homo	Homo sapiens (GER)	d__Bacteria	p__Firmicutes_A	c__Clostridia	o__Christensenellales	f__CAG-138	g__SFEL01	s__SFEL01_sp004557245
G02606-L1_cleanbin_000007	Bacteria	0.966453	Ptver_cluster97_000001	G02619-L1_cleanbin_000001	E07150-L1_cleanbin_000049	Bacteria	0.752571	0.783333	0.05	HsG_cluster95_000031	HsG_cluster97_000034	HsG_cluster99_000644	E07180-L1_cleanbin_000003	GreatApes_cluster95_000336	E07150-L1	HsG	Homo	Homo sapiens (GER)	d__Bacteria	p__Bacteroidota	c__Bacteroidia	o__Bacteroidales	f__Tannerellaceae	g__Parabacteroides	s__Parabacteroides_merdae
H07636-L1_cleanbin_000009	Bacteria	0.966453	Ptver_cluster97_000001	G02619-L1_cleanbin_000001	E07150-L1_cleanbin_000050	Bacteria	0.744298	0.791667	0.075	HsG_cluster95_000296	HsG_cluster97_000320	HsG_cluster99_000651	E07150-L1_cleanbin_000050	GreatApes_cluster95_002533	E07150-L1	HsG	Homo	Homo sapiens (GER)	d__Bacteria	p__Firmicutes_A	c__Clostridia	o__Lachnospirales	f__Lachnospiraceae	g__Eubacterium_F	s__Eubacterium_F_sp000433735
G02653-L1_cleanbin_000020	Bacteria	0.95	Ptver_cluster97_000001	G02619-L1_cleanbin_000001	E07150-L1_cleanbin_000053	Bacteria	0.719253	0.725	0.00833333	HsG_cluster95_000060	HsG_cluster97_000065	HsG_cluster99_000101	E07172-L1_cleanbin_000005	GreatApes_cluster95_000178	E07150-L1	HsG	Homo	Homo sapiens (GER)	d__Bacteria	p__Bacteroidota	c__Bacteroidia	o__Bacteroidales	f__Tannerellaceae	g__Parabacteroides	s__Parabacteroides_distasonis
G02626-L1_cleanbin_000010	Bacteria	0.945614	Ptver_cluster97_000001	G02619-L1_cleanbin_000001	E07150-L1_cleanbin_000056	Bacteria	0.704924	0.733333	0.0416667	HsG_cluster95_000021	HsG_cluster97_000023	HsG_cluster99_000702	E07148-L1_cleanbin_000005	GreatApes_cluster95_000328	E07150-L1	HsG	Homo	Homo sapiens (GER)	d__Bacteria	p__Firmicutes_A	c__Clostridia	o__Oscillospirales	f__Acutalibacteraceae	g__CAG-217	s__CAG-217_sp000436335
G02629-L1_cleanbin_000012	Bacteria	0.920495	Ptver_cluster97_000001	G02619-L1_cleanbin_000001	E07150-L1_cleanbin_000057	Bacteria	0.694048	0.7	0.00833333	HsG_cluster95_000162	HsG_cluster97_000172	HsG_cluster99_000712	E07145-L1_cleanbin_000008	GreatApes_cluster95_002079	E07150-L1	HsG	Homo	Homo sapiens (GER)	d__Bacteria	p__Firmicutes_A	c__Clostridia	o__Christensenellales	f__CAG-917	g__CAG-349	s__CAG-349_sp003539515
G02636-L1_cleanbin_000015	Bacteria	0.920495	Ptver_cluster97_000001	G02619-L1_cleanbin_000001	E07150-L1_cleanbin_000059	Bacteria	0.65	0.666667	0.025	HsG_cluster95_000329	HsG_cluster97_000361	HsG_cluster99_000745	E07150-L1_cleanbin_000059	GreatApes_cluster95_005681	E07150-L1	HsG	Homo	Homo sapiens (GER)	d__Bacteria	p__Bacteroidota	c__Bacteroidia	o__Bacteroidales	f__Bacteroidaceae	g__Bacteroides	s__Bacteroides_zhangwenhongi
G02616-L1_cleanbin_000025	Bacteria	0.864465	Ptver_cluster97_000001	G02619-L1_cleanbin_000001	E07150-L1_cleanbin_000060	Bacteria	0.644136	0.675	0.0416667	HsG_cluster95_000331	HsG_cluster97_000364	HsG_cluster99_000749	E07150-L1_cleanbin_000060	GreatApes_cluster95_001112	E07150-L1	HsG	Homo	Homo sapiens (GER)	d__Bacteria	p__Firmicutes_A	c__Clostridia	o__Lachnospirales	f__Lachnospiraceae	g__CAG-95	s__CAG-95_sp000436115
G02628-L1_cleanbin_000014	Bacteria	0.831766	Ptver_cluster97_000256	G02628-L1_cleanbin_000014	E07150-L1_cleanbin_000061	Bacteria	0.637179	0.65	0.0166667	HsG_cluster95_000127	HsG_cluster97_000367	HsG_cluster99_000753	E07150-L1_cleanbin_000061	GreatApes_cluster95_001968	E07150-L1	HsG	Homo	Homo sapiens (GER)	d__Bacteria	p__Actinobacteriota	c__Coriobacteriia	o__Coriobacteriales	f__Eggerthellaceae	g__CAG-1427	s__CAG-1427_sp000436075
G02638-L1_cleanbin_000018	Bacteria	0.825	Ptver_cluster97_000001	G02619-L1_cleanbin_000001	E07150-L1_cleanbin_000062	Bacteria	0.6075	0.625	0.025	HsG_cluster95_000340	HsG_cluster97_000376	HsG_cluster99_000768	E07150-L1_cleanbin_000062	NA	E07150-L1	HsG	Homo	Homo sapiens (GER)	NA	NA	NA	NA	NA	NA	NA
G02613-L1_cleanbin_000019	Bacteria	0.736049	Ptver_cluster97_000001	G02619-L1_cleanbin_000001	E07150-L1_cleanbin_000063	Bacteria	0.605	0.625	0.025	HsG_cluster95_000341	HsG_cluster97_000377	HsG_cluster99_000770	E07150-L1_cleanbin_000063	GreatApes_cluster95_005672	E07150-L1	HsG	Homo	Homo sapiens (GER)	d__Bacteria	p__Bacteroidota	c__Bacteroidia	o__Bacteroidales	f__Bacteroidaceae	g__Phocaeicola	s__Phocaeicola_sp905198575
G02633-L1_cleanbin_000028	Bacteria	0.716667	Ptver_cluster97_000319	G02633-L1_cleanbin_000028	E07150-L1_cleanbin_000064	Bacteria	0.559314	0.566667	0.00833333	HsG_cluster95_000204	HsG_cluster97_000217	HsG_cluster99_000801	E07178-L1_cleanbin_000020	GreatApes_cluster95_000606	E07150-L1	HsG	Homo	Homo sapiens (GER)	d__Bacteria	p__Bacteroidota	c__Bacteroidia	o__Bacteroidales	f__Marinifilaceae	g__Odoribacter	s__Odoribacter_splanchnicus
G02620-L1_cleanbin_000043	Bacteria	0.633333	Ptver_cluster97_000403	G02620-L1_cleanbin_000043	E07150-L1_cleanbin_000065	Bacteria	0.536275	0.566667	0.0416667	HsG_cluster95_000171	HsG_cluster97_000181	HsG_cluster99_000811	E07187-L1_cleanbin_000012	GreatApes_cluster95_000850	E07150-L1	HsG	Homo	Homo sapiens (GER)	d__Bacteria	p__Firmicutes_A	c__Clostridia	o__Oscillospirales	f__Ruminococcaceae	g__Faecalibacterium	s__Faecalibacterium_prausnitzii_G
G02615-L1_cleanbin_000033	Bacteria	0.626754	Ptver_cluster97_000408	G02615-L1_cleanbin_000033	E07150-L1_cleanbin_000066	Bacteria	0.534848	0.55	0.0166667	HsG_cluster95_000100	HsG_cluster97_000107	HsG_cluster99_000812	E07139-L1_cleanbin_000005	GreatApes_cluster95_000686	E07150-L1	HsG	Homo	Homo sapiens (GER)	d__Bacteria	p__Firmicutes_A	c__Clostridia	o__Lachnospirales	f__Lachnospiraceae	g__CAG-127	s__CAG-127_sp900319515
MGYG000001440	Bacteria	1	MGYG000001440	MGYG000001440	E07150-L1_cleanbin_000067	Bacteria	0.533088	0.566667	0.0416667	HsG_cluster95_000034	HsG_cluster97_000404	HsG_cluster99_000816	E07150-L1_cleanbin_000067	GreatApes_cluster95_005765	E07150-L1	HsG	Homo	Homo sapiens (GER)	d__Bacteria	p__Bacteroidota	c__Bacteroidia	o__Bacteroidales	f__Bacteroidaceae	g__Phocaeicola	s__Phocaeicola_vulgatus
E07148-L1_cleanbin_000002	Bacteria	0.991667	HsG_cluster97_000027	E07148-L1_cleanbin_000002	E07150-L1_cleanbin_000069	Bacteria	0.509127	0.525	0.0166667	HsG_cluster95_000360	HsG_cluster97_000417	HsG_cluster99_000832	E07150-L1_cleanbin_000069	NA	E07150-L1	HsG	Homo	Homo sapiens (GER)	NA	NA	NA	NA	NA	NA	NA
E07197-L1_cleanbin_000002	Bacteria	0.991667	HsG_cluster97_000027	E07148-L1_cleanbin_000002	E07152-L1_cleanbin_000001	Bacteria	0.991667	1	0.0166667	HsG_cluster95_000022	HsG_cluster97_000024	HsG_cluster99_000035	E07152-L1_cleanbin_000001	GreatApes_cluster95_000361	E07152-L1	HsG	Homo	Homo sapiens (GER)	d__Bacteria	p__Firmicutes_A	c__Clostridia	o__Oscillospirales	f__Ruminococcaceae	g__Ruthenibacterium	s__Ruthenibacterium_lactatiformans
MGYG000001556	Bacteria	1	MGYG000001556	MGYG000001556	E07152-L1_cleanbin_000002	Bacteria	0.991667	1	0.0166667	HsG_cluster95_000026	HsG_cluster97_000028	HsG_cluster99_000041	E07148-L1_cleanbin_000003	GreatApes_cluster95_000346	E07152-L1	HsG	Homo	Homo sapiens (GER)	d__Bacteria	p__Firmicutes_C	c__Negativicutes	o__Veillonellales	f__Dialisteraceae	g__Dialister	s__Dialister_succinatiphilus
MGYG000001561	Bacteria	1	MGYG000001561	MGYG000001561	E07152-L1_cleanbin_000003	Bacteria	0.991667	0.991667	0	HsG_cluster95_000003	HsG_cluster97_000022	HsG_cluster99_000031	E07152-L1_cleanbin_000003	GreatApes_cluster95_000025	E07152-L1	HsG	Homo	Homo sapiens (GER)	d__Bacteria	p__Firmicutes_A	c__Clostridia	o__Oscillospirales	f__Oscillospiraceae	g__CAG-103	s__CAG-103_sp900543625
MGYG000004133	Bacteria	1	MGYG000004133	MGYG000004133	E07152-L1_cleanbin_000004	Bacteria	0.991667	1	0.0166667	HsG_cluster95_000011	HsG_cluster97_000011	HsG_cluster99_000032	E07196-L1_cleanbin_000001	GreatApes_cluster95_000182	E07152-L1	HsG	Homo	Homo sapiens (GER)	d__Bacteria	p__Firmicutes_A	c__Clostridia	o__Oscillospirales	f__Oscillospiraceae	g__UBA738	s__UBA738_sp003522945
MGYG000000867	Bacteria	1	MGYG000000867	MGYG000000867	E07152-L1_cleanbin_000005	Bacteria	0.983333	0.983333	0	HsG_cluster95_000042	HsG_cluster97_000045	HsG_cluster99_000068	E07152-L1_cleanbin_000005	GreatApes_cluster95_000589	E07152-L1	HsG	Homo	Homo sapiens (GER)	d__Bacteria	p__Firmicutes_A	c__Clostridia	o__Oscillospirales	f__UBA644	g__UBA644	s__UBA644_sp900547165
H07682-L1_cleanbin_000001	Bacteria	1	Ppan_cluster97_000001	H07682-L1_cleanbin_000001	E07152-L1_cleanbin_000006	Bacteria	0.979096	0.983333	0.00833333	HsG_cluster95_000067	HsG_cluster97_000073	HsG_cluster99_000121	E07150-L1_cleanbin_000008	GreatApes_cluster95_001129	E07152-L1	HsG	Homo	Homo sapiens (GER)	d__Bacteria	p__Firmicutes_A	c__Clostridia	o__Oscillospirales	f__Acutalibacteraceae	g__Ruminococcus_E	s__Ruminococcus_E_bromii_B
H07681-L1_cleanbin_000002	Bacteria	0.991667	Ppan_cluster97_000001	H07682-L1_cleanbin_000001	E07152-L1_cleanbin_000007	Bacteria	0.979096	0.983333	0.00833333	HsG_cluster95_000073	HsG_cluster97_000079	HsG_cluster99_000129	E07152-L1_cleanbin_000007	GreatApes_cluster95_001161	E07152-L1	HsG	Homo	Homo sapiens (GER)	d__Bacteria	p__Firmicutes_A	c__Clostridia	o__Oscillospirales	f__Oscillospiraceae	g__Onthomonas	s__Onthomonas_sp900545815
H07659-L1_cleanbin_000003	Bacteria	0.983333	Ppan_cluster97_000001	H07682-L1_cleanbin_000001	E07152-L1_cleanbin_000008	Bacteria	0.979062	0.991667	0.025	HsG_cluster95_000082	HsG_cluster97_000088	HsG_cluster99_000144	E07152-L1_cleanbin_000008	GreatApes_cluster95_001256	E07152-L1	HsG	Homo	Homo sapiens (GER)	d__Bacteria	p__Firmicutes_A	c__Clostridia	o__Christensenellales	f__CAG-74	g__Ventricola	s__Ventricola_sp900542395
H07607-L1_cleanbin_000007	Bacteria	0.949638	Ppan_cluster97_000001	H07682-L1_cleanbin_000001	E07152-L1_cleanbin_000009	Bacteria	0.975	0.975	0	HsG_cluster95_000086	HsG_cluster97_000093	HsG_cluster99_000149	E07152-L1_cleanbin_000009	GreatApes_cluster95_000781	E07152-L1	HsG	Homo	Homo sapiens (GER)	d__Bacteria	p__Actinobacteriota	c__Coriobacteriia	o__Coriobacteriales	f__Coriobacteriaceae	g__Collinsella	s__Collinsella_aerofaciens_J
H07648-L1_cleanbin_000022	Bacteria	0.920495	Ptschw_cluster97_000113	H07648-L1_cleanbin_000022	E07152-L1_cleanbin_000010	Bacteria	0.966667	1	0.0666667	HsG_cluster95_000118	HsG_cluster97_000127	HsG_cluster99_000207	E07152-L1_cleanbin_000010	GreatApes_cluster95_001805	E07152-L1	HsG	Homo	Homo sapiens (GER)	d__Bacteria	p__Firmicutes_A	c__Clostridia	o__Lachnospirales	f__Lachnospiraceae	g__UBA11774	s__UBA11774_sp003507655
H07655-L1_cleanbin_000020	Bacteria	0.916667	Ppan_cluster97_000001	H07682-L1_cleanbin_000001	E07152-L1_cleanbin_000011	Bacteria	0.966457	0.991667	0.05	HsG_cluster95_000119	HsG_cluster97_000128	HsG_cluster99_000211	E07152-L1_cleanbin_000011	GreatApes_cluster95_001930	E07152-L1	HsG	Homo	Homo sapiens (GER)	d__Bacteria	p__Firmicutes_A	c__Clostridia	o__Christensenellales	f__CAG-74	g__Faecivicinus	s__Faecivicinus_sp900759005
H07668-L1_cleanbin_000020	Bacteria	0.90303	Ppan_cluster97_000001	H07682-L1_cleanbin_000001	E07152-L1_cleanbin_000012	Bacteria	0.966457	0.991667	0.05	HsG_cluster95_000109	HsG_cluster97_000117	HsG_cluster99_000219	E07178-L1_cleanbin_000009	GreatApes_cluster95_001752	E07152-L1	HsG	Homo	Homo sapiens (GER)	d__Bacteria	p__Firmicutes_A	c__Clostridia	o__Lachnospirales	f__Lachnospiraceae	g__Eisenbergiella	s__Eisenbergiella_sp900066775
H07653-L1_cleanbin_000025	Bacteria	0.847436	Ppan_cluster97_000001	H07682-L1_cleanbin_000001	E07152-L1_cleanbin_000013	Bacteria	0.962356	0.966667	0.00833333	HsG_cluster95_000127	HsG_cluster97_000137	HsG_cluster99_000233	E07152-L1_cleanbin_000013	GreatApes_cluster95_001968	E07152-L1	HsG	Homo	Homo sapiens (GER)	d__Bacteria	p__Actinobacteriota	c__Coriobacteriia	o__Coriobacteriales	f__Eggerthellaceae	g__CAG-1427	s__CAG-1427_sp000436075
H07611-L1_cleanbin_000022	Bacteria	0.831766	Ppan_cluster97_000001	H07682-L1_cleanbin_000001	E07152-L1_cleanbin_000014	Bacteria	0.962255	0.991667	0.0583333	HsG_cluster95_000120	HsG_cluster97_000129	HsG_cluster99_000246	E07146-L1_cleanbin_000009	GreatApes_cluster95_001755	E07152-L1	HsG	Homo	Homo sapiens (GER)	d__Bacteria	p__Firmicutes_A	c__Clostridia	o__Christensenellales	f__CAG-74	g__UBA11524	s__UBA11524_sp000437595
H07660-L1_cleanbin_000026	Bacteria	0.808333	Ppan_cluster97_000001	H07682-L1_cleanbin_000001	E07152-L1_cleanbin_000015	Bacteria	0.958053	0.991667	0.0666667	HsG_cluster95_000115	HsG_cluster97_000124	HsG_cluster99_000265	E07139-L1_cleanbin_000006	GreatApes_cluster95_000449	E07152-L1	HsG	Homo	Homo sapiens (GER)	d__Bacteria	p__Firmicutes_A	c__Clostridia	o__Lachnospirales	f__Lachnospiraceae	g__Roseburia	s__Roseburia_hominis
H07606-L1_cleanbin_000001	Bacteria	1	Ptschw_cluster97_000002	H07606-L1_cleanbin_000001	E07152-L1_cleanbin_000016	Bacteria	0.958046	0.966667	0.0166667	HsG_cluster95_000104	HsG_cluster97_000112	HsG_cluster99_000279	E07146-L1_cleanbin_000008	GreatApes_cluster95_001628	E07152-L1	HsG	Homo	Homo sapiens (GER)	d__Bacteria	p__Firmicutes_A	c__Clostridia	o__Oscillospirales	f__Acutalibacteraceae	g__CAG-177	s__CAG-177_sp003514385
H07670-L1_cleanbin_000001	Bacteria	1	Ptschw_cluster97_000002	H07606-L1_cleanbin_000001	E07152-L1_cleanbin_000017	Bacteria	0.953986	0.958333	0.00833333	HsG_cluster95_000158	HsG_cluster97_000168	HsG_cluster99_000293	E07152-L1_cleanbin_000017	GreatApes_cluster95_000598	E07152-L1	HsG	Homo	Homo sapiens (GER)	d__Bacteria	p__Firmicutes_A	c__Clostridia	o__Oscillospirales	f__Oscillospiraceae	g__CAG-83	s__CAG-83_sp900547745
H07675-L1_cleanbin_000001	Bacteria	1	Ptschw_cluster97_000002	H07606-L1_cleanbin_000001	E07152-L1_cleanbin_000018	Bacteria	0.953632	0.975	0.0416667	HsG_cluster95_000138	HsG_cluster97_000148	HsG_cluster99_000306	E07180-L1_cleanbin_000018	GreatApes_cluster95_000688	E07152-L1	HsG	Homo	Homo sapiens (GER)	d__Bacteria	p__Firmicutes_A	c__Clostridia	o__Oscillospirales	f__Ruminococcaceae	g__Gemmiger	s__Gemmiger_qucibialis
H07676-L1_cleanbin_000004	Bacteria	0.991667	Ptschw_cluster97_000002	H07606-L1_cleanbin_000001	E07152-L1_cleanbin_000019	Bacteria	0.95	0.95	0	HsG_cluster95_000165	HsG_cluster97_000175	HsG_cluster99_000314	E07139-L1_cleanbin_000011	GreatApes_cluster95_002621	E07152-L1	HsG	Homo	Homo sapiens (GER)	d__Bacteria	p__Verrucomicrobiota	c__Verrucomicrobiae	o__Verrucomicrobiales	f__Akkermansiaceae	g__Akkermansia	s__Akkermansia_muciniphila
H07649-L1_cleanbin_000006	Bacteria	0.966667	Ptschw_cluster97_000002	H07606-L1_cleanbin_000001	E07152-L1_cleanbin_000020	Bacteria	0.941123	0.958333	0.0333333	HsG_cluster95_000188	HsG_cluster97_000198	HsG_cluster99_000364	E07152-L1_cleanbin_000020	GreatApes_cluster95_002413	E07152-L1	HsG	Homo	Homo sapiens (GER)	d__Bacteria	p__Actinobacteriota	c__Coriobacteriia	o__Coriobacteriales	f__Eggerthellaceae	g__Ellagibacter	s__Ellagibacter_isourolithinifaciens
H07667-L1_cleanbin_000031	Bacteria	0.924405	Ptschw_cluster97_000002	H07606-L1_cleanbin_000001	E07152-L1_cleanbin_000021	Bacteria	0.936594	0.958333	0.0416667	HsG_cluster95_000151	HsG_cluster97_000161	HsG_cluster99_000388	E07154-L1_cleanbin_000010	GreatApes_cluster95_002356	E07152-L1	HsG	Homo	Homo sapiens (GER)	d__Bacteria	p__Firmicutes_A	c__Clostridia	o__Oscillospirales	f__Oscillospiraceae	g__CAG-83	s__CAG-83_sp000431575
H07647-L1_cleanbin_000048	Bacteria	0.818333	Ptschw_cluster97_000002	H07606-L1_cleanbin_000001	E07152-L1_cleanbin_000022	Bacteria	0.861859	0.866667	0.00833333	HsG_cluster95_000244	HsG_cluster97_000258	HsG_cluster99_000522	E07152-L1_cleanbin_000022	GreatApes_cluster95_000358	E07152-L1	HsG	Homo	Homo sapiens (GER)	d__Bacteria	p__Firmicutes_A	c__Clostridia	o__Peptostreptococcales	f__Anaerovoracaceae	g__UMGS973	s__UMGS973_sp900547295
H07615-L1_cleanbin_000056	Bacteria	0.730431	Ptschw_cluster97_000002	H07606-L1_cleanbin_000001	E07152-L1_cleanbin_000023	Bacteria	0.855952	0.875	0.0333333	HsG_cluster95_000201	HsG_cluster97_000265	HsG_cluster99_000531	E07152-L1_cleanbin_000023	GreatApes_cluster95_002084	E07152-L1	HsG	Homo	Homo sapiens (GER)	d__Bacteria	p__Firmicutes_A	c__Clostridia	o__Oscillospirales	f__Oscillospiraceae	g__CAG-83	s__CAG-83_sp001916855
H07677-L1_cleanbin_000042	Bacteria	0.726613	Ptschw_cluster97_000002	H07606-L1_cleanbin_000001	E07152-L1_cleanbin_000024	Bacteria	0.818333	0.833333	0.025	HsG_cluster95_000044	HsG_cluster97_000047	HsG_cluster99_000576	E07182-L1_cleanbin_000002	GreatApes_cluster95_000864	E07152-L1	HsG	Homo	Homo sapiens (GER)	d__Bacteria	p__Firmicutes_A	c__Clostridia	o__Oscillospirales	f__Ruminococcaceae	g__Ruminococcus_D	s__Ruminococcus_D_bicirculans
MGYG000001146	Bacteria	1	MGYG000001146	MGYG000001146	E07152-L1_cleanbin_000025	Bacteria	0.814899	0.825	0.0166667	HsG_cluster95_000113	HsG_cluster97_000121	HsG_cluster99_000579	E07183-L1_cleanbin_000009	GreatApes_cluster95_001845	E07152-L1	HsG	Homo	Homo sapiens (GER)	d__Bacteria	p__Actinobacteriota	c__Actinomycetia	o__Actinomycetales	f__Bifidobacteriaceae	g__Bifidobacterium	s__Bifidobacterium_longum
MGYG000004194	Bacteria	1	MGYG000004194	MGYG000004194	E07152-L1_cleanbin_000026	Bacteria	0.798024	0.808333	0.0166667	HsG_cluster95_000205	HsG_cluster97_000218	HsG_cluster99_000600	E07172-L1_cleanbin_000027	GreatApes_cluster95_000997	E07152-L1	HsG	Homo	Homo sapiens (GER)	d__Bacteria	p__Firmicutes_A	c__Clostridia	o__Oscillospirales	f__Oscillospiraceae	g__CAG-83	s__CAG-83_sp900552475
H07638-L1_cleanbin_000006	Bacteria	0.979096	HsA2_cluster97_000043	H07638-L1_cleanbin_000006	E07152-L1_cleanbin_000028	Bacteria	0.723611	0.75	0.0416667	HsG_cluster95_000305	HsG_cluster97_000330	HsG_cluster99_000673	E07152-L1_cleanbin_000028	GreatApes_cluster95_004533	E07152-L1	HsG	Homo	Homo sapiens (GER)	d__Bacteria	p__Actinobacteriota	c__Coriobacteriia	o__Coriobacteriales	f__Eggerthellaceae	g__Senegalimassilia	s__Senegalimassilia_sp900550055
E07189-L1_cleanbin_000030	Bacteria	0.919543	HsG_cluster97_000220	E07189-L1_cleanbin_000030	E07152-L1_cleanbin_000029	Bacteria	0.716288	0.733333	0.025	HsG_cluster95_000309	HsG_cluster97_000334	HsG_cluster99_000684	E07152-L1_cleanbin_000029	GreatApes_cluster95_005178	E07152-L1	HsG	Homo	Homo sapiens (GER)	d__Bacteria	p__Firmicutes_A	c__Clostridia	o__Christensenellales	f__CAG-74	g__Egerieenecus	s__Egerieenecus_sp900553315
H07667-L1_cleanbin_000058	Bacteria	0.808333	Ptschw_cluster97_000184	H07667-L1_cleanbin_000058	E07152-L1_cleanbin_000030	Bacteria	0.639346	0.658333	0.025	HsG_cluster95_000333	HsG_cluster97_000366	HsG_cluster99_000752	E07152-L1_cleanbin_000030	GreatApes_cluster95_000383	E07152-L1	HsG	Homo	Homo sapiens (GER)	d__Bacteria	p__Firmicutes_A	c__Clostridia	o__Peptostreptococcales	f__Anaerovoracaceae	g__Copromorpha	s__Copromorpha_sp900549125
MGYG000004560	Bacteria	1	MGYG000004560	MGYG000004560	E07152-L1_cleanbin_000031	Bacteria	0.594635	0.608333	0.0166667	HsG_cluster95_000019	HsG_cluster97_000381	HsG_cluster99_000776	E07152-L1_cleanbin_000031	GreatApes_cluster95_000326	E07152-L1	HsG	Homo	Homo sapiens (GER)	d__Bacteria	p__Firmicutes_A	c__Clostridia	o__Oscillospirales	f__Ruminococcaceae	g__Ruminiclostridium_E	s__Ruminiclostridium_E_sp900539195
MGYG000004275	Bacteria	1	MGYG000004275	MGYG000004275	E07154-L1_cleanbin_000001	Bacteria	0.995833	1	0.00833333	HsG_cluster95_000016	HsG_cluster97_000016	HsG_cluster99_000019	E07154-L1_cleanbin_000001	GreatApes_cluster95_000009	E07154-L1	HsG	Homo	Homo sapiens (GER)	d__Bacteria	p__Proteobacteria	c__Gammaproteobacteria	o__Enterobacterales	f__Enterobacteriaceae	g__Escherichia	s__Escherichia_coli
MGYG000004612	Bacteria	1	MGYG000004612	MGYG000004612	E07154-L1_cleanbin_000002	Bacteria	0.991667	1	0.0166667	HsG_cluster95_000025	HsG_cluster97_000027	HsG_cluster99_000039	E07154-L1_cleanbin_000002	GreatApes_cluster95_000347	E07154-L1	HsG	Homo	Homo sapiens (GER)	d__Bacteria	p__Firmicutes_C	c__Negativicutes	o__Veillonellales	f__Dialisteraceae	g__Dialister	s__Dialister_hominis
E07178-L1_cleanbin_000001	Bacteria	1	HsG_cluster97_000001	E07178-L1_cleanbin_000001	E07154-L1_cleanbin_000003	Bacteria	0.983333	0.983333	0	HsG_cluster95_000052	HsG_cluster97_000055	HsG_cluster99_000080	E07154-L1_cleanbin_000003	GreatApes_cluster95_000431	E07154-L1	HsG	Homo	Homo sapiens (GER)	d__Bacteria	p__Bacteroidota	c__Bacteroidia	o__Bacteroidales	f__Muribaculaceae	g__Limisoma	s__Limisoma_sp000437795
MGYG000000089	Bacteria	1	MGYG000000089	MGYG000000089	E07154-L1_cleanbin_000004	Bacteria	0.983333	0.983333	0	HsG_cluster95_000049	HsG_cluster97_000052	HsG_cluster99_000077	E07154-L1_cleanbin_000004	GreatApes_cluster95_000852	E07154-L1	HsG	Homo	Homo sapiens (GER)	d__Bacteria	p__Bacteroidota	c__Bacteroidia	o__Bacteroidales	f__Rikenellaceae	g__Alistipes	s__Alistipes_communis
E07147-L1_cleanbin_000003	Bacteria	0.991667	HsG_cluster97_000001	E07178-L1_cleanbin_000001	E07154-L1_cleanbin_000005	Bacteria	0.979096	0.983333	0.00833333	HsG_cluster95_000068	HsG_cluster97_000074	HsG_cluster99_000123	E07154-L1_cleanbin_000005	GreatApes_cluster95_001130	E07154-L1	HsG	Homo	Homo sapiens (GER)	d__Bacteria	p__Firmicutes_A	c__Clostridia	o__Oscillospirales	f__Acutalibacteraceae	g__Ruminococcus_E	s__Ruminococcus_E_bromii
H07620-L1_cleanbin_000002	Bacteria	0.991667	HsA2_cluster97_000018	H07620-L1_cleanbin_000002	E07154-L1_cleanbin_000006	Bacteria	0.979096	0.983333	0.00833333	HsG_cluster95_000061	HsG_cluster97_000066	HsG_cluster99_000127	E07180-L1_cleanbin_000010	GreatApes_cluster95_000349	E07154-L1	HsG	Homo	Homo sapiens (GER)	d__Bacteria	p__Firmicutes_A	c__Clostridia	o__Oscillospirales	f__Ruminococcaceae	g__Gemmiger	s__Gemmiger_formicilis
ManaraSGB4247	Bacteria	0.991667	ManaraSGB4247	ManaraSGB4247	E07154-L1_cleanbin_000007	Bacteria	0.974859	0.983333	0.0166667	HsG_cluster95_000098	HsG_cluster97_000105	HsG_cluster99_000174	E07139-L1_cleanbin_000004	GreatApes_cluster95_001500	E07154-L1	HsG	Homo	Homo sapiens (GER)	d__Bacteria	p__Bacteroidota	c__Bacteroidia	o__Bacteroidales	f__Rikenellaceae	g__Alistipes	s__Alistipes_putredinis
H07629-L1_cleanbin_000007	Bacteria	0.95	HsA1_cluster97_000096	H07629-L1_cleanbin_000007	E07154-L1_cleanbin_000008	Bacteria	0.974859	0.983333	0.0166667	HsG_cluster95_000095	HsG_cluster97_000102	HsG_cluster99_000163	E07147-L1_cleanbin_000007	GreatApes_cluster95_001487	E07154-L1	HsG	Homo	Homo sapiens (GER)	d__Bacteria	p__Firmicutes_A	c__Clostridia	o__Oscillospirales	f__Acutalibacteraceae	g__Fimenecus	s__Fimenecus_sp000432435
H07628-L1_cleanbin_000034	Bacteria	0.747344	HsA1_cluster97_000096	H07629-L1_cleanbin_000007	E07154-L1_cleanbin_000009	Bacteria	0.9625	1	0.075	HsG_cluster95_000115	HsG_cluster97_000124	HsG_cluster99_000232	E07139-L1_cleanbin_000006	GreatApes_cluster95_000449	E07154-L1	HsG	Homo	Homo sapiens (GER)	d__Bacteria	p__Firmicutes_A	c__Clostridia	o__Lachnospirales	f__Lachnospiraceae	g__Roseburia	s__Roseburia_hominis
MGYG000000424	Bacteria	1	MGYG000000424	MGYG000000424	E07154-L1_cleanbin_000010	Bacteria	0.958046	0.966667	0.0166667	HsG_cluster95_000151	HsG_cluster97_000161	HsG_cluster99_000281	E07154-L1_cleanbin_000010	GreatApes_cluster95_002356	E07154-L1	HsG	Homo	Homo sapiens (GER)	d__Bacteria	p__Firmicutes_A	c__Clostridia	o__Oscillospirales	f__Oscillospiraceae	g__CAG-83	s__CAG-83_sp000431575
ManaraSGB4248	Bacteria	1	ManaraSGB4248	ManaraSGB4248	E07154-L1_cleanbin_000011	Bacteria	0.958046	0.966667	0.0166667	HsG_cluster95_000044	HsG_cluster97_000047	HsG_cluster99_000278	E07182-L1_cleanbin_000002	GreatApes_cluster95_000864	E07154-L1	HsG	Homo	Homo sapiens (GER)	d__Bacteria	p__Firmicutes_A	c__Clostridia	o__Oscillospirales	f__Ruminococcaceae	g__Ruminococcus_D	s__Ruminococcus_D_bicirculans
MGYG000001757	Bacteria	1	MGYG000001757	MGYG000001757	E07154-L1_cleanbin_000012	Bacteria	0.953986	0.958333	0.00833333	HsG_cluster95_000077	HsG_cluster97_000083	HsG_cluster99_000296	E07139-L1_cleanbin_000001	GreatApes_cluster95_001159	E07154-L1	HsG	Homo	Homo sapiens (GER)	d__Bacteria	p__Bacteroidota	c__Bacteroidia	o__Bacteroidales	f__Rikenellaceae	g__Alistipes	s__Alistipes_onderdonkii
H07613-L1_cleanbin_000002	Bacteria	0.991667	Ggorilla_cluster97_000002	H07613-L1_cleanbin_000002	E07154-L1_cleanbin_000013	Bacteria	0.949435	0.983333	0.0666667	HsG_cluster95_000160	HsG_cluster97_000170	HsG_cluster99_000336	E07175-L1_cleanbin_000017	GreatApes_cluster95_000439	E07154-L1	HsG	Homo	Homo sapiens (GER)	d__Bacteria	p__Firmicutes_A	c__Clostridia	o__Lachnospirales	f__Lachnospiraceae	g__Agathobacter	s__Agathobacter_rectalis
H07651-L1_cleanbin_000001	Bacteria	0.991667	Ggorilla_cluster97_000002	H07613-L1_cleanbin_000002	E07154-L1_cleanbin_000014	Bacteria	0.941228	0.95	0.0166667	HsG_cluster95_000138	HsG_cluster97_000148	HsG_cluster99_000360	E07180-L1_cleanbin_000018	GreatApes_cluster95_000688	E07154-L1	HsG	Homo	Homo sapiens (GER)	d__Bacteria	p__Firmicutes_A	c__Clostridia	o__Oscillospirales	f__Ruminococcaceae	g__Gemmiger	s__Gemmiger_qucibialis
H07652-L1_cleanbin_000001	Bacteria	0.987465	Ggorilla_cluster97_000002	H07613-L1_cleanbin_000002	E07154-L1_cleanbin_000015	Bacteria	0.940805	0.966667	0.05	HsG_cluster95_000120	HsG_cluster97_000129	HsG_cluster99_000377	E07146-L1_cleanbin_000009	GreatApes_cluster95_001755	E07154-L1	HsG	Homo	Homo sapiens (GER)	d__Bacteria	p__Firmicutes_A	c__Clostridia	o__Christensenellales	f__CAG-74	g__UBA11524	s__UBA11524_sp000437595
H07667-L1_cleanbin_000004	Bacteria	0.987465	Ptschw_cluster97_000014	H07667-L1_cleanbin_000004	E07154-L1_cleanbin_000016	Bacteria	0.932456	0.95	0.0333333	HsG_cluster95_000082	HsG_cluster97_000209	HsG_cluster99_000398	E07154-L1_cleanbin_000016	GreatApes_cluster95_001256	E07154-L1	HsG	Homo	Homo sapiens (GER)	d__Bacteria	p__Firmicutes_A	c__Clostridia	o__Christensenellales	f__CAG-74	g__Ventricola	s__Ventricola_sp900542395
E07189-L1_cleanbin_000011	Bacteria	0.975	HsG_cluster97_000094	E07189-L1_cleanbin_000011	E07154-L1_cleanbin_000017	Bacteria	0.932246	0.958333	0.05	HsG_cluster95_000109	HsG_cluster97_000117	HsG_cluster99_000403	E07178-L1_cleanbin_000009	GreatApes_cluster95_001752	E07154-L1	HsG	Homo	Homo sapiens (GER)	d__Bacteria	p__Firmicutes_A	c__Clostridia	o__Lachnospirales	f__Lachnospiraceae	g__Eisenbergiella	s__Eisenbergiella_sp900066775
H07605-L1_cleanbin_000017	Bacteria	0.903746	Ggorilla_cluster97_000002	H07613-L1_cleanbin_000002	E07154-L1_cleanbin_000018	Bacteria	0.894992	0.908333	0.025	HsG_cluster95_000041	HsG_cluster97_000044	HsG_cluster99_000067	E07187-L1_cleanbin_000002	GreatApes_cluster95_000691	E07154-L1	HsG	Homo	Homo sapiens (GER)	d__Bacteria	p__Bacteroidota	c__Bacteroidia	o__Bacteroidales	f__Bacteroidaceae	g__Bacteroides	s__Bacteroides_uniformis
ManaraSGB4212	Bacteria	0.875	ManaraSGB4212	ManaraSGB4212	E07154-L1_cleanbin_000019	Bacteria	0.877315	0.9	0.0416667	HsG_cluster95_000034	HsG_cluster97_000037	HsG_cluster99_000111	E07197-L1_cleanbin_000005	GreatApes_cluster95_000012	E07154-L1	HsG	Homo	Homo sapiens (GER)	d__Bacteria	p__Bacteroidota	c__Bacteroidia	o__Bacteroidales	f__Bacteroidaceae	g__Phocaeicola	s__Phocaeicola_dorei
H07648-L1_cleanbin_000031	Bacteria	0.869182	Ptschw_cluster97_000159	H07648-L1_cleanbin_000031	E07154-L1_cleanbin_000022	Bacteria	0.765625	0.8	0.0583333	HsG_cluster95_000212	HsG_cluster97_000225	HsG_cluster99_000631	E07148-L1_cleanbin_000019	GreatApes_cluster95_000974	E07154-L1	HsG	Homo	Homo sapiens (GER)	d__Bacteria	p__Bacteroidota	c__Bacteroidia	o__Bacteroidales	f__Bacteroidaceae	g__Bacteroides	s__Bacteroides_stercoris
H07627-L1_cleanbin_000047	Bacteria	0.755797	Gberingei_cluster97_000140	H07627-L1_cleanbin_000047	E07154-L1_cleanbin_000023	Bacteria	0.740278	0.75	0.0166667	HsG_cluster95_000300	HsG_cluster97_000324	HsG_cluster99_000659	E07154-L1_cleanbin_000023	GreatApes_cluster95_000353	E07154-L1	HsG	Homo	Homo sapiens (GER)	d__Bacteria	p__Bacteroidota	c__Bacteroidia	o__Bacteroidales	f__Bacteroidaceae	g__Bacteroides	s__Bacteroides_intestinalis
MGYG000002530	Bacteria	1	MGYG000002530	MGYG000002530	E07154-L1_cleanbin_000024	Bacteria	0.733333	0.75	0.025	HsG_cluster95_000205	HsG_cluster97_000218	HsG_cluster99_000420	E07172-L1_cleanbin_000027	GreatApes_cluster95_000997	E07154-L1	HsG	Homo	Homo sapiens (GER)	d__Bacteria	p__Firmicutes_A	c__Clostridia	o__Oscillospirales	f__Oscillospiraceae	g__CAG-83	s__CAG-83_sp900552475
E07147-L1_cleanbin_000002	Bacteria	0.991667	HsG_cluster97_000023	E07147-L1_cleanbin_000002	E07154-L1_cleanbin_000025	Bacteria	0.693678	0.725	0.05	HsG_cluster95_000146	HsG_cluster97_000156	HsG_cluster99_000713	E07147-L1_cleanbin_000014	GreatApes_cluster95_002329	E07154-L1	HsG	Homo	Homo sapiens (GER)	d__Bacteria	p__Firmicutes_A	c__Clostridia	o__Lachnospirales	f__Lachnospiraceae	g__Acetatifactor	s__Acetatifactor_intestinalis
E07148-L1_cleanbin_000004	Bacteria	0.991667	HsG_cluster97_000022	E07148-L1_cleanbin_000004	E07154-L1_cleanbin_000026	Bacteria	0.681476	0.691667	0.0166667	HsG_cluster95_000277	HsG_cluster97_000296	HsG_cluster99_000602	E07182-L1_cleanbin_000023	GreatApes_cluster95_000975	E07154-L1	HsG	Homo	Homo sapiens (GER)	d__Bacteria	p__Bacteroidota	c__Bacteroidia	o__Bacteroidales	f__Bacteroidaceae	g__Bacteroides	s__Bacteroides_faecis
E07192-L1_cleanbin_000003	Bacteria	0.991667	HsG_cluster97_000022	E07148-L1_cleanbin_000004	E07154-L1_cleanbin_000027	Bacteria	0.637179	0.65	0.0166667	HsG_cluster95_000334	HsG_cluster97_000368	HsG_cluster99_000755	E07154-L1_cleanbin_000027	GreatApes_cluster95_004213	E07154-L1	HsG	Homo	Homo sapiens (GER)	d__Bacteria	p__Firmicutes_A	c__Clostridia	o__Oscillospirales	f__Oscillospiraceae	g__CAG-170	s__CAG-170_sp900553545
H07625-L1_cleanbin_000002	Bacteria	0.991667	HsA1_cluster97_000009	H07625-L1_cleanbin_000002	E07160-L1_cleanbin_000001	Bacteria	0.991667	1	0.0166667	HsG_cluster95_000019	HsG_cluster97_000019	HsG_cluster99_000026	E07160-L1_cleanbin_000001	GreatApes_cluster95_000326	E07160-L1	HsG	Homo	Homo sapiens (GER)	d__Bacteria	p__Firmicutes_A	c__Clostridia	o__Oscillospirales	f__Ruminococcaceae	g__Ruminiclostridium_E	s__Ruminiclostridium_E_sp900539195
E07193-L1_cleanbin_000011	Bacteria	0.970621	HsG_cluster97_000023	E07147-L1_cleanbin_000002	E07160-L1_cleanbin_000002	Bacteria	0.987465	0.991667	0.00833333	HsG_cluster95_000036	HsG_cluster97_000039	HsG_cluster99_000057	E07160-L1_cleanbin_000002	GreatApes_cluster95_000609	E07160-L1	HsG	Homo	Homo sapiens (GER)	d__Bacteria	p__Firmicutes_A	c__Clostridia	o__UBA1381	f__UBA1381	g__UBA4716	s__UBA4716_sp905199755
H07629-L1_cleanbin_000012	Bacteria	0.907576	HsA1_cluster97_000154	H07629-L1_cleanbin_000012	E07160-L1_cleanbin_000003	Bacteria	0.987465	0.991667	0.00833333	HsG_cluster95_000014	HsG_cluster97_000014	HsG_cluster99_000016	E07188-L1_cleanbin_000001	GreatApes_cluster95_000176	E07160-L1	HsG	Homo	Homo sapiens (GER)	d__Bacteria	p__Proteobacteria	c__Gammaproteobacteria	o__Burkholderiales	f__Burkholderiaceae	g__Duodenibacillus	s__Duodenibacillus_massiliensis
ManaraSGB4198	Bacteria	0.567754	ManaraSGB4198	ManaraSGB4198	E07160-L1_cleanbin_000004	Bacteria	0.987465	0.991667	0.00833333	HsG_cluster95_000037	HsG_cluster97_000040	HsG_cluster99_000058	E07160-L1_cleanbin_000004	GreatApes_cluster95_000197	E07160-L1	HsG	Homo	Homo sapiens (GER)	d__Bacteria	p__Firmicutes_A	c__Clostridia	o__Oscillospirales	f__Oscillospiraceae	g__F23-B02	s__F23-B02_sp001916715
MGYG000004099	Bacteria	1	MGYG000004099	MGYG000004099	E07160-L1_cleanbin_000005	Bacteria	0.983333	1	0.0333333	HsG_cluster95_000045	HsG_cluster97_000048	HsG_cluster99_000071	E07160-L1_cleanbin_000005	GreatApes_cluster95_000699	E07160-L1	HsG	Homo	Homo sapiens (GER)	d__Bacteria	p__Firmicutes_A	c__Clostridia	o__Oscillospirales	f__Ruminococcaceae	g__CAG-115	s__CAG-115_sp003531585
H07599-L1_cleanbin_000002	Bacteria	0.995833	HsA2_cluster97_000009	H07599-L1_cleanbin_000002	E07160-L1_cleanbin_000006	Bacteria	0.983263	0.991667	0.0166667	HsG_cluster95_000057	HsG_cluster97_000062	HsG_cluster99_000098	E07160-L1_cleanbin_000006	GreatApes_cluster95_000985	E07160-L1	HsG	Homo	Homo sapiens (GER)	d__Bacteria	p__Cyanobacteria	c__Vampirovibrionia	o__Gastranaerophilales	f__Gastranaerophilaceae	g__Zag111	s__Zag111_sp002103105
H07625-L1_cleanbin_000003	Bacteria	0.991667	HsA1_cluster97_000008	H07625-L1_cleanbin_000003	E07160-L1_cleanbin_000007	Bacteria	0.983263	0.991667	0.0166667	HsG_cluster95_000021	HsG_cluster97_000023	HsG_cluster99_000091	E07148-L1_cleanbin_000005	GreatApes_cluster95_000328	E07160-L1	HsG	Homo	Homo sapiens (GER)	d__Bacteria	p__Firmicutes_A	c__Clostridia	o__Oscillospirales	f__Acutalibacteraceae	g__CAG-217	s__CAG-217_sp000436335
H07643-L1_cleanbin_000005	Bacteria	0.979096	HsA2_cluster97_000009	H07599-L1_cleanbin_000002	E07160-L1_cleanbin_000008	Bacteria	0.983263	0.991667	0.0166667	HsG_cluster95_000054	HsG_cluster97_000057	HsG_cluster99_000093	E07160-L1_cleanbin_000008	GreatApes_cluster95_001004	E07160-L1	HsG	Homo	Homo sapiens (GER)	d__Bacteria	p__Firmicutes_C	c__Negativicutes	o__Acidaminococcales	f__Acidaminococcaceae	g__Succiniclasticum	s__Succiniclasticum_sp900314855
MGYG000000072	Bacteria	1	MGYG000000072	MGYG000000072	E07160-L1_cleanbin_000009	Bacteria	0.979167	1	0.0416667	HsG_cluster95_000064	HsG_cluster97_000069	HsG_cluster99_000106	E07150-L1_cleanbin_000006	GreatApes_cluster95_000689	E07160-L1	HsG	Homo	Homo sapiens (GER)	d__Bacteria	p__Firmicutes_A	c__Clostridia	o__Lachnospirales	f__Lachnospiraceae	g__Coprococcus	s__Coprococcus_eutactus_A
MGYG000003583	Bacteria	1	MGYG000003583	MGYG000003583	E07160-L1_cleanbin_000010	Bacteria	0.979096	0.983333	0.00833333	HsG_cluster95_000066	HsG_cluster97_000072	HsG_cluster99_000116	E07139-L1_cleanbin_000002	GreatApes_cluster95_001152	E07160-L1	HsG	Homo	Homo sapiens (GER)	d__Bacteria	p__Firmicutes_A	c__Clostridia	o__Oscillospirales	f__Acutalibacteraceae	g__Ruminococcus_E	s__Ruminococcus_E_sp003526955
MGYG000000508	Bacteria	1	MGYG000000508	MGYG000000508	E07160-L1_cleanbin_000011	Bacteria	0.979096	0.983333	0.00833333	HsG_cluster95_000076	HsG_cluster97_000082	HsG_cluster99_000133	E07160-L1_cleanbin_000011	GreatApes_cluster95_000434	E07160-L1	HsG	Homo	Homo sapiens (GER)	d__Bacteria	p__Bacteroidota	c__Bacteroidia	o__Bacteroidales	f__Bacteroidaceae	g__Prevotella	s__Prevotella_sp003447235
H07654-L1_cleanbin_000001	Bacteria	1	Ppan_cluster97_000002	H07654-L1_cleanbin_000001	E07160-L1_cleanbin_000012	Bacteria	0.966667	0.966667	0	HsG_cluster95_000112	HsG_cluster97_000120	HsG_cluster99_000197	E07160-L1_cleanbin_000012	GreatApes_cluster95_001128	E07160-L1	HsG	Homo	Homo sapiens (GER)	d__Bacteria	p__Firmicutes_A	c__Clostridia	o__Oscillospirales	f__Acutalibacteraceae	g__UBA737	s__UBA737_sp900549055
H07655-L1_cleanbin_000003	Bacteria	0.983333	Ppan_cluster97_000002	H07654-L1_cleanbin_000001	E07160-L1_cleanbin_000013	Bacteria	0.966667	1	0.0666667	HsG_cluster95_000102	HsG_cluster97_000109	HsG_cluster99_000204	E07183-L1_cleanbin_000006	GreatApes_cluster95_001300	E07160-L1	HsG	Homo	Homo sapiens (GER)	d__Bacteria	p__Firmicutes_A	c__Clostridia	o__Lachnospirales	f__Lachnospiraceae	g__Eubacterium_F	s__Eubacterium_F_sp003491505
H07683-L1_cleanbin_000001	Bacteria	0.983333	Ppan_cluster97_000002	H07654-L1_cleanbin_000001	E07160-L1_cleanbin_000014	Bacteria	0.966453	0.975	0.0166667	HsG_cluster95_000121	HsG_cluster97_000131	HsG_cluster99_000225	E07160-L1_cleanbin_000014	GreatApes_cluster95_001954	E07160-L1	HsG	Homo	Homo sapiens (GER)	d__Bacteria	p__Firmicutes_A	c__Clostridia	o__Christensenellales	f__CAG-138	g__Phil1	s__Phil1_sp001940855
H07681-L1_cleanbin_000004	Bacteria	0.979096	Ppan_cluster97_000002	H07654-L1_cleanbin_000001	E07160-L1_cleanbin_000015	Bacteria	0.966453	0.975	0.0166667	HsG_cluster95_000104	HsG_cluster97_000130	HsG_cluster99_000223	E07160-L1_cleanbin_000015	GreatApes_cluster95_001628	E07160-L1	HsG	Homo	Homo sapiens (GER)	d__Bacteria	p__Firmicutes_A	c__Clostridia	o__Oscillospirales	f__Acutalibacteraceae	g__CAG-177	s__CAG-177_sp003514385
H07682-L1_cleanbin_000005	Bacteria	0.979096	Ppan_cluster97_000002	H07654-L1_cleanbin_000001	E07160-L1_cleanbin_000016	Bacteria	0.966453	0.975	0.0166667	HsG_cluster95_000124	HsG_cluster97_000134	HsG_cluster99_000228	E07160-L1_cleanbin_000016	GreatApes_cluster95_000433	E07160-L1	HsG	Homo	Homo sapiens (GER)	d__Bacteria	p__Bacteroidota	c__Bacteroidia	o__Bacteroidales	f__Bacteroidaceae	g__Prevotella	s__Prevotella_sp000434975
H07666-L1_cleanbin_000003	Bacteria	0.975	Ppan_cluster97_000002	H07654-L1_cleanbin_000001	E07160-L1_cleanbin_000017	Bacteria	0.962286	0.975	0.025	HsG_cluster95_000041	HsG_cluster97_000044	HsG_cluster99_000243	E07187-L1_cleanbin_000002	GreatApes_cluster95_000691	E07160-L1	HsG	Homo	Homo sapiens (GER)	d__Bacteria	p__Bacteroidota	c__Bacteroidia	o__Bacteroidales	f__Bacteroidaceae	g__Bacteroides	s__Bacteroides_uniformis
H07668-L1_cleanbin_000001	Bacteria	0.975	Ppan_cluster97_000002	H07654-L1_cleanbin_000001	E07160-L1_cleanbin_000018	Bacteria	0.958333	0.958333	0	HsG_cluster95_000052	HsG_cluster97_000055	HsG_cluster99_000263	E07154-L1_cleanbin_000003	GreatApes_cluster95_000431	E07160-L1	HsG	Homo	Homo sapiens (GER)	d__Bacteria	p__Bacteroidota	c__Bacteroidia	o__Bacteroidales	f__Muribaculaceae	g__Limisoma	s__Limisoma_sp000437795
H07660-L1_cleanbin_000009	Bacteria	0.937242	Ppan_cluster97_000002	H07654-L1_cleanbin_000001	E07160-L1_cleanbin_000019	Bacteria	0.958333	0.958333	0	HsG_cluster95_000092	HsG_cluster97_000099	HsG_cluster99_000209	E07145-L1_cleanbin_000005	GreatApes_cluster95_000742	E07160-L1	HsG	Homo	Homo sapiens (GER)	d__Bacteria	p__Bacteroidota	c__Bacteroidia	o__Bacteroidales	f__UBA932	g__Cryptobacteroides	s__Cryptobacteroides_sp000433355
H07659-L1_cleanbin_000039	Bacteria	0.758333	Ppan_cluster97_000002	H07654-L1_cleanbin_000001	E07160-L1_cleanbin_000020	Bacteria	0.95791	0.983333	0.05	HsG_cluster95_000120	HsG_cluster97_000129	HsG_cluster99_000284	E07146-L1_cleanbin_000009	GreatApes_cluster95_001755	E07160-L1	HsG	Homo	Homo sapiens (GER)	d__Bacteria	p__Firmicutes_A	c__Clostridia	o__Christensenellales	f__CAG-74	g__UBA11524	s__UBA11524_sp000437595
H07653-L1_cleanbin_000039	Bacteria	0.733333	Ppan_cluster97_000231	H07653-L1_cleanbin_000039	E07160-L1_cleanbin_000021	Bacteria	0.95	0.95	0	HsG_cluster95_000165	HsG_cluster97_000175	HsG_cluster99_000315	E07139-L1_cleanbin_000011	GreatApes_cluster95_002621	E07160-L1	HsG	Homo	Homo sapiens (GER)	d__Bacteria	p__Verrucomicrobiota	c__Verrucomicrobiae	o__Verrucomicrobiales	f__Akkermansiaceae	g__Akkermansia	s__Akkermansia_muciniphila
MGYG000001756	Bacteria	1	MGYG000001756	MGYG000001756	E07160-L1_cleanbin_000022	Bacteria	0.95	0.95	0	HsG_cluster95_000167	HsG_cluster97_000177	HsG_cluster99_000323	E07160-L1_cleanbin_000022	GreatApes_cluster95_002626	E07160-L1	HsG	Homo	Homo sapiens (GER)	d__Bacteria	p__Bacteroidota	c__Bacteroidia	o__Bacteroidales	f__UBA932	g__Cryptobacteroides	s__Cryptobacteroides_sp900545245
E07148-L1_cleanbin_000025	Bacteria	0.89537	HsG_cluster97_000237	E07148-L1_cleanbin_000025	E07160-L1_cleanbin_000023	Bacteria	0.94965	0.991667	0.0833333	HsG_cluster95_000148	HsG_cluster97_000158	HsG_cluster99_000325	E07189-L1_cleanbin_000016	GreatApes_cluster95_002328	E07160-L1	HsG	Homo	Homo sapiens (GER)	d__Bacteria	p__Firmicutes_A	c__Clostridia	o__Lachnospirales	f__Lachnospiraceae	g__Butyrivibrio_A	s__Butyrivibrio_A_sp000431815
H07627-L1_cleanbin_000001	Bacteria	1	Gberingei_cluster97_000003	H07627-L1_cleanbin_000001	E07160-L1_cleanbin_000024	Bacteria	0.949638	0.958333	0.0166667	HsG_cluster95_000168	HsG_cluster97_000178	HsG_cluster99_000328	E07160-L1_cleanbin_000024	GreatApes_cluster95_002464	E07160-L1	HsG	Homo	Homo sapiens (GER)	d__Bacteria	p__Firmicutes_A	c__Clostridia	o__Christensenellales	f__CAG-917	g__CAG-475	s__CAG-475_sp000434435
H07616-L1_cleanbin_000003	Bacteria	0.991667	Gberingei_cluster97_000003	H07627-L1_cleanbin_000001	E07160-L1_cleanbin_000025	Bacteria	0.945268	0.983333	0.075	HsG_cluster95_000161	HsG_cluster97_000171	HsG_cluster99_000350	E07146-L1_cleanbin_000016	GreatApes_cluster95_002185	E07160-L1	HsG	Homo	Homo sapiens (GER)	d__Bacteria	p__Firmicutes_A	c__Clostridia	o__Lachnospirales	f__Lachnospiraceae	g__Lachnospira	s__Lachnospira_eligens_A
H07646-L1_cleanbin_000003	Bacteria	0.991667	Gberingei_cluster97_000003	H07627-L1_cleanbin_000001	E07160-L1_cleanbin_000026	Bacteria	0.923968	0.941667	0.0333333	HsG_cluster95_000125	HsG_cluster97_000135	HsG_cluster99_000419	E07150-L1_cleanbin_000016	GreatApes_cluster95_002026	E07160-L1	HsG	Homo	Homo sapiens (GER)	d__Bacteria	p__Firmicutes_A	c__Clostridia	o__Oscillospirales	f__Ruminococcaceae	g__Angelakisella	s__Angelakisella_sp900547385
H07626-L1_cleanbin_000018	Bacteria	0.936842	Gberingei_cluster97_000003	H07627-L1_cleanbin_000001	E07160-L1_cleanbin_000028	Bacteria	0.90614	0.95	0.0833333	HsG_cluster95_000118	HsG_cluster97_000127	HsG_cluster99_000454	E07152-L1_cleanbin_000010	GreatApes_cluster95_001805	E07160-L1	HsG	Homo	Homo sapiens (GER)	d__Bacteria	p__Firmicutes_A	c__Clostridia	o__Lachnospirales	f__Lachnospiraceae	g__UBA11774	s__UBA11774_sp003507655
H07631-L1_cleanbin_000041	Bacteria	0.870238	Gberingei_cluster97_000003	H07627-L1_cleanbin_000001	E07160-L1_cleanbin_000029	Bacteria	0.90303	0.916667	0.025	HsG_cluster95_000217	HsG_cluster97_000230	HsG_cluster99_000457	E07160-L1_cleanbin_000029	GreatApes_cluster95_000362	E07160-L1	HsG	Homo	Homo sapiens (GER)	d__Bacteria	p__Firmicutes_C	c__Negativicutes	o__Acidaminococcales	f__Acidaminococcaceae	g__Acidaminococcus	s__Acidaminococcus_fermentans_A
H07634-L1_cleanbin_000054	Bacteria	0.828333	Gberingei_cluster97_000003	H07627-L1_cleanbin_000001	E07160-L1_cleanbin_000030	Bacteria	0.89537	0.9	0.00833333	HsG_cluster95_000141	HsG_cluster97_000151	HsG_cluster99_000472	E07189-L1_cleanbin_000015	GreatApes_cluster95_002259	E07160-L1	HsG	Homo	Homo sapiens (GER)	d__Bacteria	p__Actinobacteriota	c__Actinomycetia	o__Actinomycetales	f__Bifidobacteriaceae	g__Bifidobacterium	s__Bifidobacterium_adolescentis
MGYG000003656	Bacteria	1	MGYG000003656	MGYG000003656	E07160-L1_cleanbin_000031	Bacteria	0.89537	0.9	0.00833333	HsG_cluster95_000206	HsG_cluster97_000219	HsG_cluster99_000476	E07150-L1_cleanbin_000034	GreatApes_cluster95_000601	E07160-L1	HsG	Homo	Homo sapiens (GER)	d__Bacteria	p__Firmicutes_A	c__Clostridia	o__Oscillospirales	f__Oscillospiraceae	g__Limivicinus	s__Limivicinus_sp900547315
E07180-L1_cleanbin_000015	Bacteria	0.966667	HsG_cluster97_000125	E07180-L1_cleanbin_000015	E07160-L1_cleanbin_000032	Bacteria	0.890741	0.9	0.0166667	HsG_cluster95_000227	HsG_cluster97_000241	HsG_cluster99_000480	E07160-L1_cleanbin_000032	GreatApes_cluster95_002676	E07160-L1	HsG	Homo	Homo sapiens (GER)	d__Bacteria	p__Firmicutes_A	c__Clostridia	o__Christensenellales	f__Borkfalkiaceae	g__HGM11412	s__HGM11412_sp900770185
E07150-L1_cleanbin_000033	Bacteria	0.920238	HsG_cluster97_000125	E07180-L1_cleanbin_000015	E07160-L1_cleanbin_000033	Bacteria	0.888964	0.925	0.0666667	HsG_cluster95_000200	HsG_cluster97_000211	HsG_cluster99_000483	E07145-L1_cleanbin_000011	GreatApes_cluster95_002042	E07160-L1	HsG	Homo	Homo sapiens (GER)	d__Bacteria	p__Firmicutes_A	c__Clostridia	o__Lachnospirales	f__Lachnospiraceae	g__CAG-95	s__CAG-95_sp000438155
MGYG000000807	Bacteria	1	MGYG000000807	MGYG000000807	E07160-L1_cleanbin_000034	Bacteria	0.886111	0.9	0.025	HsG_cluster95_000229	HsG_cluster97_000243	HsG_cluster99_000486	E07160-L1_cleanbin_000034	GreatApes_cluster95_003961	E07160-L1	HsG	Homo	Homo sapiens (GER)	d__Bacteria	p__Firmicutes	c__Bacilli	o__RF39	f__UBA660	g__CAG-914	s__CAG-914_sp000437895
MGYG000001305	Bacteria	1	MGYG000001305	MGYG000001305	E07160-L1_cleanbin_000035	Bacteria	0.882321	0.891667	0.0166667	HsG_cluster95_000232	HsG_cluster97_000246	HsG_cluster99_000492	E07160-L1_cleanbin_000035	GreatApes_cluster95_000163	E07160-L1	HsG	Homo	Homo sapiens (GER)	d__Bacteria	p__Firmicutes_A	c__Clostridia	o__Oscillospirales	f__Acutalibacteraceae	g__CAG-488	s__CAG-488_sp000434915
MGYG000001534	Bacteria	1	MGYG000001534	MGYG000001534	E07160-L1_cleanbin_000036	Bacteria	0.867049	0.908333	0.075	HsG_cluster95_000215	HsG_cluster97_000228	HsG_cluster99_000509	E07197-L1_cleanbin_000010	GreatApes_cluster95_002186	E07160-L1	HsG	Homo	Homo sapiens (GER)	d__Bacteria	p__Firmicutes_A	c__Clostridia	o__Lachnospirales	f__Lachnospiraceae	g__Agathobacter	s__Agathobacter_faecis
MGYG000002353	Bacteria	1	MGYG000002353	MGYG000002353	E07160-L1_cleanbin_000037	Bacteria	0.861859	0.866667	0.00833333	HsG_cluster95_000243	HsG_cluster97_000257	HsG_cluster99_000521	E07160-L1_cleanbin_000037	GreatApes_cluster95_001773	E07160-L1	HsG	Homo	Homo sapiens (GER)	d__Bacteria	p__Firmicutes_A	c__Clostridia	o__Christensenellales	f__CAG-74	g__SFMI01	s__SFMI01_sp004556155
MGYG000001694	Bacteria	1	MGYG000001694	MGYG000001694	E07160-L1_cleanbin_000038	Bacteria	0.860714	0.875	0.025	HsG_cluster95_000246	HsG_cluster97_000260	HsG_cluster99_000524	E07160-L1_cleanbin_000038	GreatApes_cluster95_002897	E07160-L1	HsG	Homo	Homo sapiens (GER)	d__Bacteria	p__Firmicutes_A	c__Clostridia	o__Christensenellales	f__CAG-314	g__CAG-314	s__CAG-314_sp000437915
H07623-L1_cleanbin_000003	Bacteria	0.966453	HsA1_cluster97_000066	H07623-L1_cleanbin_000003	E07160-L1_cleanbin_000039	Bacteria	0.858333	0.9	0.075	HsG_cluster95_000249	HsG_cluster97_000263	HsG_cluster99_000527	E07160-L1_cleanbin_000039	GreatApes_cluster95_002760	E07160-L1	HsG	Homo	Homo sapiens (GER)	d__Bacteria	p__Bacteroidota	c__Bacteroidia	o__Bacteroidales	f__Bacteroidaceae	g__Prevotella	s__Prevotella_sp002300055
H07618-L1_cleanbin_000026	Bacteria	0.928392	HsA1_cluster97_000066	H07623-L1_cleanbin_000003	E07160-L1_cleanbin_000040	Bacteria	0.847436	0.866667	0.0333333	HsG_cluster95_000004	HsG_cluster97_000004	HsG_cluster99_000542	E07150-L1_cleanbin_000001	GreatApes_cluster95_000024	E07160-L1	HsG	Homo	Homo sapiens (GER)	d__Bacteria	p__Firmicutes_A	c__Clostridia	o__Oscillospirales	f__Oscillospiraceae	g__CAG-103	s__CAG-103_sp900757655
ManaraSGB7962	Bacteria	0.533333	ManaraSGB7962	ManaraSGB7962	E07160-L1_cleanbin_000041	Bacteria	0.839604	0.858333	0.0333333	HsG_cluster95_000256	HsG_cluster97_000272	HsG_cluster99_000548	E07160-L1_cleanbin_000041	GreatApes_cluster95_001143	E07160-L1	HsG	Homo	Homo sapiens (GER)	d__Bacteria	p__Firmicutes_A	c__Clostridia	o__Oscillospirales	f__Oscillospiraceae	g__CAG-83	s__CAG-83_sp900549395
MGYG000002337	Bacteria	1	MGYG000002337	MGYG000002337	E07160-L1_cleanbin_000042	Bacteria	0.828571	0.875	0.0833333	HsG_cluster95_000029	HsG_cluster97_000032	HsG_cluster99_000561	E07145-L1_cleanbin_000002	GreatApes_cluster95_000432	E07160-L1	HsG	Homo	Homo sapiens (GER)	d__Bacteria	p__Bacteroidota	c__Bacteroidia	o__Bacteroidales	f__Bacteroidaceae	g__Prevotella	s__Prevotella_sp900551275
MGYG000001501	Bacteria	1	MGYG000001501	MGYG000001501	E07160-L1_cleanbin_000043	Bacteria	0.828333	0.833333	0.00833333	HsG_cluster95_000261	HsG_cluster97_000277	HsG_cluster99_000562	E07160-L1_cleanbin_000043	GreatApes_cluster95_004376	E07160-L1	HsG	Homo	Homo sapiens (GER)	d__Bacteria	p__Firmicutes	c__Bacilli	o__RF39	f__UBA660	g__CAG-533	s__CAG-533_sp000434495
MGYG000002404	Bacteria	1	MGYG000002404	MGYG000002404	E07160-L1_cleanbin_000044	Bacteria	0.805882	0.85	0.075	HsG_cluster95_000096	HsG_cluster97_000103	HsG_cluster99_000588	E07147-L1_cleanbin_000009	GreatApes_cluster95_000854	E07160-L1	HsG	Homo	Homo sapiens (GER)	d__Bacteria	p__Firmicutes_A	c__Clostridia	o__Oscillospirales	f__Oscillospiraceae	g__CAG-83	s__CAG-83_sp000435555
MGYG000001482	Bacteria	1	MGYG000001482	MGYG000001482	E07160-L1_cleanbin_000045	Bacteria	0.804798	0.825	0.0333333	HsG_cluster95_000122	HsG_cluster97_000291	HsG_cluster99_000592	E07160-L1_cleanbin_000045	GreatApes_cluster95_000183	E07160-L1	HsG	Homo	Homo sapiens (GER)	d__Bacteria	p__Firmicutes_A	c__Clostridia	o__Oscillospirales	f__Oscillospiraceae	g__Dysosmobacter	s__Dysosmobacter_sp001916835
MGYG000001481	Bacteria	1	MGYG000001481	MGYG000001481	E07160-L1_cleanbin_000046	Bacteria	0.786404	0.791667	0.00833333	HsG_cluster95_000223	HsG_cluster97_000301	HsG_cluster99_000612	E07160-L1_cleanbin_000046	GreatApes_cluster95_003778	E07160-L1	HsG	Homo	Homo sapiens (GER)	d__Bacteria	p__Firmicutes	c__Bacilli	o__RF39	f__UBA660	g__CAG-302	s__CAG-302_sp001916775
MGYG000002325	Bacteria	1	MGYG000002325	MGYG000002325	E07160-L1_cleanbin_000047	Bacteria	0.752839	0.758333	0.00833333	HsG_cluster95_000293	HsG_cluster97_000316	HsG_cluster99_000641	E07160-L1_cleanbin_000047	GreatApes_cluster95_003934	E07160-L1	HsG	Homo	Homo sapiens (GER)	d__Bacteria	p__Firmicutes	c__Bacilli	o__RF39	f__UBA660	g__CAG-710	s__CAG-710_sp000432595
MGYG000002392	Bacteria	0.979167	MGYG000002392	MGYG000002392	E07160-L1_cleanbin_000048	Bacteria	0.744444	0.75	0.00833333	HsG_cluster95_000288	HsG_cluster97_000308	HsG_cluster99_000650	E07196-L1_cleanbin_000033	GreatApes_cluster95_001625	E07160-L1	HsG	Homo	Homo sapiens (GER)	d__Bacteria	p__Bacteroidota	c__Bacteroidia	o__Bacteroidales	f__Bacteroidaceae	g__Prevotella	s__Prevotella_sp900313215
MGYG000002357	Bacteria	1	MGYG000002357	MGYG000002357	E07160-L1_cleanbin_000049	Bacteria	0.744444	0.75	0.00833333	HsG_cluster95_000295	HsG_cluster97_000319	HsG_cluster99_000649	E07160-L1_cleanbin_000049	GreatApes_cluster95_001486	E07160-L1	HsG	Homo	Homo sapiens (GER)	d__Bacteria	p__Firmicutes_A	c__Clostridia	o__Oscillospirales	f__CAG-382	g__UBA1206	s__UBA1206_sp000433115
MGYG000001511	Bacteria	1	MGYG000001511	MGYG000001511	E07160-L1_cleanbin_000050	Bacteria	0.743178	0.758333	0.025	HsG_cluster95_000031	HsG_cluster97_000034	HsG_cluster99_000048	E07180-L1_cleanbin_000003	GreatApes_cluster95_000336	E07160-L1	HsG	Homo	Homo sapiens (GER)	d__Bacteria	p__Bacteroidota	c__Bacteroidia	o__Bacteroidales	f__Tannerellaceae	g__Parabacteroides	s__Parabacteroides_merdae
MGYG000001498	Bacteria	1	MGYG000001498	MGYG000001498	E07160-L1_cleanbin_000051	Bacteria	0.727652	0.733333	0.00833333	HsG_cluster95_000028	HsG_cluster97_000328	HsG_cluster99_000667	E07160-L1_cleanbin_000051	GreatApes_cluster95_000356	E07160-L1	HsG	Homo	Homo sapiens (GER)	d__Bacteria	p__Firmicutes_A	c__Clostridia	o__Peptostreptococcales	f__Anaerovoracaceae	g__CAG-238	s__CAG-238_sp000435615
MGYG000002414	Bacteria	1	MGYG000002414	MGYG000002414	E07160-L1_cleanbin_000052	Bacteria	0.725	0.725	0	HsG_cluster95_000176	HsG_cluster97_000186	HsG_cluster99_000672	E07148-L1_cleanbin_000014	GreatApes_cluster95_001638	E07160-L1	HsG	Homo	Homo sapiens (GER)	d__Bacteria	p__Firmicutes_A	c__Clostridia	o__Oscillospirales	f__Oscillospiraceae	g__ER4	s__ER4_sp900317525
MGYG000001548	Bacteria	1	MGYG000001548	MGYG000001548	E07160-L1_cleanbin_000053	Bacteria	0.696264	0.725	0.0416667	HsG_cluster95_000060	HsG_cluster97_000065	HsG_cluster99_000709	E07172-L1_cleanbin_000005	GreatApes_cluster95_000178	E07160-L1	HsG	Homo	Homo sapiens (GER)	d__Bacteria	p__Bacteroidota	c__Bacteroidia	o__Bacteroidales	f__Tannerellaceae	g__Parabacteroides	s__Parabacteroides_distasonis
MGYG000001539	Bacteria	1	MGYG000001539	MGYG000001539	E07160-L1_cleanbin_000054	Bacteria	0.690909	0.733333	0.0666667	HsG_cluster95_000267	HsG_cluster97_000285	HsG_cluster99_000714	E07188-L1_cleanbin_000024	GreatApes_cluster95_000359	E07160-L1	HsG	Homo	Homo sapiens (GER)	d__Bacteria	p__Bacteroidota	c__Bacteroidia	o__Bacteroidales	f__Bacteroidaceae	g__Phocaeicola	s__Phocaeicola_massiliensis
MGYG000001550	Bacteria	1	MGYG000001550	MGYG000001550	E07160-L1_cleanbin_000055	Bacteria	0.687879	0.733333	0.0666667	HsG_cluster95_000149	HsG_cluster97_000159	HsG_cluster99_000716	E07146-L1_cleanbin_000013	GreatApes_cluster95_002187	E07160-L1	HsG	Homo	Homo sapiens (GER)	d__Bacteria	p__Firmicutes_A	c__Clostridia	o__Lachnospirales	f__Lachnospiraceae	g__Butyrivibrio_A	s__Butyrivibrio_A_crossotus
MGYG000001510	Bacteria	1	MGYG000001510	MGYG000001510	E07160-L1_cleanbin_000056	Bacteria	0.668827	0.675	0.00833333	HsG_cluster95_000322	HsG_cluster97_000350	HsG_cluster99_000729	E07160-L1_cleanbin_000056	GreatApes_cluster95_002473	E07160-L1	HsG	Homo	Homo sapiens (GER)	d__Bacteria	p__Firmicutes_A	c__Clostridia	o__Oscillospirales	f__Oscillospiraceae	g__CAG-170	s__CAG-170_sp000432135
MGYG000000230	Bacteria	1	MGYG000000230	MGYG000000230	E07160-L1_cleanbin_000057	Bacteria	0.716667	0.75	0.05	HsG_cluster95_000272	HsG_cluster97_000290	HsG_cluster99_000683	E07192-L1_cleanbin_000029	GreatApes_cluster95_001254	E07160-L1	HsG	Homo	Homo sapiens (GER)	d__Bacteria	p__Firmicutes_A	c__Clostridia	o__Oscillospirales	f__Oscillospiraceae	g__CAG-170	s__CAG-170_sp900545925
MGYG000000226	Bacteria	1	MGYG000000226	MGYG000000226	E07160-L1_cleanbin_000058	Bacteria	0.667857	0.7	0.05	HsG_cluster95_000034	HsG_cluster97_000070	HsG_cluster99_000730	E07183-L1_cleanbin_000004	GreatApes_cluster95_000012	E07160-L1	HsG	Homo	Homo sapiens (GER)	d__Bacteria	p__Bacteroidota	c__Bacteroidia	o__Bacteroidales	f__Bacteroidaceae	g__Phocaeicola	s__Phocaeicola_dorei
ManaraSGB7985	Bacteria	0.958013	ManaraSGB7985	ManaraSGB7985	E07160-L1_cleanbin_000059	Bacteria	0.641667	0.641667	0	HsG_cluster95_000077	HsG_cluster97_000083	HsG_cluster99_000135	E07139-L1_cleanbin_000001	GreatApes_cluster95_001159	E07160-L1	HsG	Homo	Homo sapiens (GER)	d__Bacteria	p__Bacteroidota	c__Bacteroidia	o__Bacteroidales	f__Rikenellaceae	g__Alistipes	s__Alistipes_onderdonkii
MGYG000001362	Bacteria	1	MGYG000001362	MGYG000001362	E07160-L1_cleanbin_000061	Bacteria	0.580936	0.608333	0.0333333	HsG_cluster95_000151	HsG_cluster97_000161	HsG_cluster99_000789	E07154-L1_cleanbin_000010	GreatApes_cluster95_002356	E07160-L1	HsG	Homo	Homo sapiens (GER)	d__Bacteria	p__Firmicutes_A	c__Clostridia	o__Oscillospirales	f__Oscillospiraceae	g__CAG-83	s__CAG-83_sp000431575
MGYG000000114	Bacteria	1	MGYG000000114	MGYG000000114	E07160-L1_cleanbin_000062	Bacteria	0.556944	0.6	0.0583333	HsG_cluster95_000186	HsG_cluster97_000196	HsG_cluster99_000805	E07193-L1_cleanbin_000030	GreatApes_cluster95_001490	E07160-L1	HsG	Homo	Homo sapiens (GER)	d__Bacteria	p__Bacteroidota	c__Bacteroidia	o__Bacteroidales	f__Rikenellaceae	g__Alistipes	s__Alistipes_shahii
MGYG000000023	Bacteria	1	MGYG000000023	MGYG000000023	E07160-L1_cleanbin_000063	Bacteria	0.525	0.525	0	HsG_cluster95_000354	HsG_cluster97_000409	HsG_cluster99_000822	E07160-L1_cleanbin_000063	GreatApes_cluster95_000345	E07160-L1	HsG	Homo	Homo sapiens (GER)	d__Bacteria	p__Firmicutes_A	c__Clostridia	o__Oscillospirales	f__Ruminococcaceae	g__Faeciplasma	s__Faeciplasma_sp900760125
MGYG000001442	Bacteria	1	MGYG000001442	MGYG000001442	E07172-L1_cleanbin_000001	Bacteria	1	1	0	HsG_cluster95_000006	HsG_cluster97_000006	HsG_cluster99_000008	E07172-L1_cleanbin_000001	GreatApes_cluster95_000032	E07172-L1	HsG	Homo	Homo sapiens (GER)	d__Bacteria	p__Bacteroidota	c__Bacteroidia	o__Bacteroidales	f__Barnesiellaceae	g__Barnesiella	s__Barnesiella_intestinihominis
MGYG000001363	Bacteria	1	MGYG000001363	MGYG000001363	E07172-L1_cleanbin_000002	Bacteria	0.987465	0.991667	0.00833333	HsG_cluster95_000039	HsG_cluster97_000042	HsG_cluster99_000062	E07172-L1_cleanbin_000002	GreatApes_cluster95_000186	E07172-L1	HsG	Homo	Homo sapiens (GER)	d__Bacteria	p__Firmicutes_C	c__Negativicutes	o__Acidaminococcales	f__Acidaminococcaceae	g__Acidaminococcus	s__Acidaminococcus_fermentans
MGYG000000246	Bacteria	1	MGYG000000246	MGYG000000246	E07172-L1_cleanbin_000003	Bacteria	0.983333	0.983333	0	HsG_cluster95_000051	HsG_cluster97_000054	HsG_cluster99_000079	E07172-L1_cleanbin_000003	GreatApes_cluster95_000865	E07172-L1	HsG	Homo	Homo sapiens (GER)	d__Bacteria	p__Bacteroidota	c__Bacteroidia	o__Bacteroidales	f__Muribaculaceae	g__CAG-485	s__CAG-485_sp002491165
H07656-L1_cleanbin_000007	Bacteria	0.932817	Pttrog_cluster97_000026	H07656-L1_cleanbin_000007	E07172-L1_cleanbin_000004	Bacteria	0.983333	0.983333	0	HsG_cluster95_000047	HsG_cluster97_000050	HsG_cluster99_000074	E07172-L1_cleanbin_000004	GreatApes_cluster95_000454	E07172-L1	HsG	Homo	Homo sapiens (GER)	d__Bacteria	p__Bacteroidota	c__Bacteroidia	o__Bacteroidales	f__Bacteroidaceae	g__Prevotella	s__Prevotella_sp900546535
H07650-L1_cleanbin_000023	Bacteria	0.533333	Ggorilla_cluster97_000110	H07650-L1_cleanbin_000023	E07172-L1_cleanbin_000005	Bacteria	0.983263	0.991667	0.0166667	HsG_cluster95_000060	HsG_cluster97_000065	HsG_cluster99_000101	E07172-L1_cleanbin_000005	GreatApes_cluster95_000178	E07172-L1	HsG	Homo	Homo sapiens (GER)	d__Bacteria	p__Bacteroidota	c__Bacteroidia	o__Bacteroidales	f__Tannerellaceae	g__Parabacteroides	s__Parabacteroides_distasonis
MGYG000000277	Bacteria	1	MGYG000000277	MGYG000000277	E07172-L1_cleanbin_000006	Bacteria	0.983263	0.991667	0.0166667	HsG_cluster95_000044	HsG_cluster97_000047	HsG_cluster99_000084	E07182-L1_cleanbin_000002	GreatApes_cluster95_000864	E07172-L1	HsG	Homo	Homo sapiens (GER)	d__Bacteria	p__Firmicutes_A	c__Clostridia	o__Oscillospirales	f__Ruminococcaceae	g__Ruminococcus_D	s__Ruminococcus_D_bicirculans
H07644-L1_cleanbin_000002	Archaea	1	HsA2_cluster97_000002	H07644-L1_cleanbin_000002	E07172-L1_cleanbin_000007	Bacteria	0.979096	0.983333	0.00833333	HsG_cluster95_000071	HsG_cluster97_000077	HsG_cluster99_000126	E07172-L1_cleanbin_000007	GreatApes_cluster95_000003	E07172-L1	HsG	Homo	Homo sapiens (GER)	d__Bacteria	p__Firmicutes_A	c__Clostridia	o__Oscillospirales	f__Oscillospiraceae	g__F23-B02	s__F23-B02_sp000431075
MGYG000002163	Archaea	1	MGYG000002163	MGYG000002163	E07172-L1_cleanbin_000008	Bacteria	0.979096	0.983333	0.00833333	HsG_cluster95_000066	HsG_cluster97_000072	HsG_cluster99_000117	E07139-L1_cleanbin_000002	GreatApes_cluster95_001152	E07172-L1	HsG	Homo	Homo sapiens (GER)	d__Bacteria	p__Firmicutes_A	c__Clostridia	o__Oscillospirales	f__Acutalibacteraceae	g__Ruminococcus_E	s__Ruminococcus_E_sp003526955
E07147-L1_cleanbin_000028	Archaea	0.849057	HsG_cluster97_000273	E07147-L1_cleanbin_000028	E07172-L1_cleanbin_000009	Bacteria	0.974859	0.983333	0.0166667	HsG_cluster95_000095	HsG_cluster97_000102	HsG_cluster99_000164	E07147-L1_cleanbin_000007	GreatApes_cluster95_001487	E07172-L1	HsG	Homo	Homo sapiens (GER)	d__Bacteria	p__Firmicutes_A	c__Clostridia	o__Oscillospirales	f__Acutalibacteraceae	g__Fimenecus	s__Fimenecus_sp000432435
E07193-L1_cleanbin_000042	Archaea	0.792453	HsG_cluster97_000273	E07147-L1_cleanbin_000028	E07172-L1_cleanbin_000010	Bacteria	0.974859	0.983333	0.0166667	HsG_cluster95_000097	HsG_cluster97_000104	HsG_cluster99_000173	E07172-L1_cleanbin_000010	GreatApes_cluster95_001497	E07172-L1	HsG	Homo	Homo sapiens (GER)	d__Bacteria	p__Firmicutes_C	c__Negativicutes	o__Veillonellales	f__Dialisteraceae	g__Dialister	s__Dialister_sp002320515
ManaraSGB714	Archaea	0.603774	ManaraSGB714	ManaraSGB714	E07172-L1_cleanbin_000011	Bacteria	0.970726	0.975	0.00833333	HsG_cluster95_000106	HsG_cluster97_000114	HsG_cluster99_000187	E07172-L1_cleanbin_000011	GreatApes_cluster95_000177	E07172-L1	HsG	Homo	Homo sapiens (GER)	d__Bacteria	p__Firmicutes_C	c__Negativicutes	o__Veillonellales	f__Megasphaeraceae	g__Megasphaera	s__Megasphaera_elsdenii
MGYG000002446	Archaea	1	MGYG000002446	MGYG000002446	E07172-L1_cleanbin_000012	Bacteria	0.970658	0.991667	0.0416667	HsG_cluster95_000110	HsG_cluster97_000118	HsG_cluster99_000193	E07172-L1_cleanbin_000012	GreatApes_cluster95_000334	E07172-L1	HsG	Homo	Homo sapiens (GER)	d__Bacteria	p__Bacteroidota	c__Bacteroidia	o__Bacteroidales	f__Rikenellaceae	g__Alistipes_A	s__Alistipes_A_indistinctus
SRR8978220_cleanbin_000001	Archaea	1	ZcambellGorilla_cluster97_000001	SRR8978220_cleanbin_000001	E07172-L1_cleanbin_000013	Bacteria	0.970621	0.983333	0.025	HsG_cluster95_000079	HsG_cluster97_000085	HsG_cluster99_000139	E07146-L1_cleanbin_000003	GreatApes_cluster95_001162	E07172-L1	HsG	Homo	Homo sapiens (GER)	d__Bacteria	p__Bacteroidota	c__Bacteroidia	o__Bacteroidales	f__Rikenellaceae	g__Tidjanibacter	s__Tidjanibacter_inops_A
SRR8978363_cleanbin_000001	Archaea	0.962264	ZcambellGorilla_cluster97_000001	SRR8978220_cleanbin_000001	E07172-L1_cleanbin_000014	Bacteria	0.958013	0.975	0.0333333	HsG_cluster95_000031	HsG_cluster97_000034	HsG_cluster99_000048	E07180-L1_cleanbin_000003	GreatApes_cluster95_000336	E07172-L1	HsG	Homo	Homo sapiens (GER)	d__Bacteria	p__Bacteroidota	c__Bacteroidia	o__Bacteroidales	f__Tannerellaceae	g__Parabacteroides	s__Parabacteroides_merdae
SRR8978334_cleanbin_000003	Archaea	0.903441	ZcambellGorilla_cluster97_000001	SRR8978220_cleanbin_000001	E07172-L1_cleanbin_000015	Bacteria	0.953986	0.958333	0.00833333	HsG_cluster95_000159	HsG_cluster97_000169	HsG_cluster99_000295	E07172-L1_cleanbin_000015	GreatApes_cluster95_001163	E07172-L1	HsG	Homo	Homo sapiens (GER)	d__Bacteria	p__Bacteroidota	c__Bacteroidia	o__Bacteroidales	f__Rikenellaceae	g__Alistipes	s__Alistipes_finegoldii
SRR8978406_cleanbin_000003	Archaea	0.895244	ZcambellGorilla_cluster97_000001	SRR8978220_cleanbin_000001	E07172-L1_cleanbin_000016	Bacteria	0.949435	0.983333	0.0666667	HsG_cluster95_000172	HsG_cluster97_000182	HsG_cluster99_000334	E07172-L1_cleanbin_000016	GreatApes_cluster95_002188	E07172-L1	HsG	Homo	Homo sapiens (GER)	d__Bacteria	p__Firmicutes_A	c__Clostridia	o__Lachnospirales	f__Lachnospiraceae	g__Acetatifactor	s__Acetatifactor_sp900066565
SRR8978442_cleanbin_000006	Archaea	0.830189	ZcambellGorilla_cluster97_000001	SRR8978220_cleanbin_000001	E07172-L1_cleanbin_000017	Bacteria	0.945192	0.975	0.0583333	HsG_cluster95_000182	HsG_cluster97_000192	HsG_cluster99_000353	E07172-L1_cleanbin_000017	GreatApes_cluster95_001291	E07172-L1	HsG	Homo	Homo sapiens (GER)	d__Bacteria	p__Firmicutes_C	c__Negativicutes	o__Selenomonadales	f__Selenomonadaceae	g__Mitsuokella	s__Mitsuokella_jalaludinii
SRR8978232_cleanbin_000007	Archaea	0.799693	ZcambellGorilla_cluster97_000001	SRR8978220_cleanbin_000001	E07172-L1_cleanbin_000018	Bacteria	0.962218	0.983333	0.0416667	HsG_cluster95_000136	HsG_cluster97_000146	HsG_cluster99_000252	E07172-L1_cleanbin_000018	GreatApes_cluster95_002199	E07172-L1	HsG	Homo	Homo sapiens (GER)	d__Bacteria	p__Firmicutes_C	c__Negativicutes	o__Selenomonadales	f__Selenomonadaceae	g__Selenomonas_C	s__Selenomonas_C_bovis
SRR8978322_cleanbin_000005	Archaea	0.788065	ZcambellGorilla_cluster97_000001	SRR8978220_cleanbin_000001	E07172-L1_cleanbin_000019	Bacteria	0.941667	0.941667	0	HsG_cluster95_000165	HsG_cluster97_000175	HsG_cluster99_000314	E07139-L1_cleanbin_000011	GreatApes_cluster95_002621	E07172-L1	HsG	Homo	Homo sapiens (GER)	d__Bacteria	p__Verrucomicrobiota	c__Verrucomicrobiae	o__Verrucomicrobiales	f__Akkermansiaceae	g__Akkermansia	s__Akkermansia_muciniphila
SRR8978407_cleanbin_000018	Archaea	0.735849	ZcambellGorilla_cluster97_000001	SRR8978220_cleanbin_000001	E07172-L1_cleanbin_000020	Bacteria	0.941228	0.95	0.0166667	HsG_cluster95_000187	HsG_cluster97_000197	HsG_cluster99_000363	E07172-L1_cleanbin_000020	GreatApes_cluster95_000866	E07172-L1	HsG	Homo	Homo sapiens (GER)	d__Bacteria	p__Bacteroidota	c__Bacteroidia	o__Bacteroidales	f__Muribaculaceae	g__CAG-1031	s__CAG-1031_sp000431215
SRR8978254_cleanbin_000006	Archaea	0.710208	ZcambellGorilla_cluster97_000063	SRR8978254_cleanbin_000006	E07172-L1_cleanbin_000021	Bacteria	0.941228	0.95	0.0166667	HsG_cluster95_000002	HsG_cluster97_000002	HsG_cluster99_000361	E07193-L1_cleanbin_000001	GreatApes_cluster95_000034	E07172-L1	HsG	Homo	Homo sapiens (GER)	d__Bacteria	p__Firmicutes_A	c__Clostridia	o__Oscillospirales	f__Oscillospiraceae	g__ER4	s__ER4_sp000765235
SRR8978371_cleanbin_000010	Archaea	0.584906	ZcambellGorilla_cluster97_000094	SRR8978371_cleanbin_000010	E07172-L1_cleanbin_000023	Bacteria	0.936842	0.95	0.025	HsG_cluster95_000193	HsG_cluster97_000203	HsG_cluster99_000384	E07172-L1_cleanbin_000023	GreatApes_cluster95_003004	E07172-L1	HsG	Homo	Homo sapiens (GER)	d__Bacteria	p__Firmicutes_A	c__Clostridia	o__TANB77	f__CAG-508	g__CAG-245	s__CAG-245_sp000435175
SRR8978445_cleanbin_000010	Archaea	0.584906	ZcambellGorilla_cluster97_000001	SRR8978220_cleanbin_000001	E07172-L1_cleanbin_000024	Bacteria	0.936842	0.95	0.025	HsG_cluster95_000186	HsG_cluster97_000196	HsG_cluster99_000385	E07193-L1_cleanbin_000030	GreatApes_cluster95_001490	E07172-L1	HsG	Homo	Homo sapiens (GER)	d__Bacteria	p__Bacteroidota	c__Bacteroidia	o__Bacteroidales	f__Rikenellaceae	g__Alistipes	s__Alistipes_shahii
MGYG000002424	Bacteria	1	MGYG000002424	MGYG000002424	E07172-L1_cleanbin_000025	Bacteria	0.932817	0.941667	0.0166667	HsG_cluster95_000197	HsG_cluster97_000207	HsG_cluster99_000394	E07172-L1_cleanbin_000025	GreatApes_cluster95_001257	E07172-L1	HsG	Homo	Homo sapiens (GER)	d__Bacteria	p__Bacteroidota	c__Bacteroidia	o__Bacteroidales	f__Rikenellaceae	g__Alistipes_A	s__Alistipes_A_ihumii
E07148-L1_cleanbin_000027	Bacteria	0.858333	HsG_cluster97_000267	E07148-L1_cleanbin_000027	E07172-L1_cleanbin_000026	Bacteria	0.92807	0.95	0.0416667	HsG_cluster95_000173	HsG_cluster97_000183	HsG_cluster99_000411	E07175-L1_cleanbin_000019	GreatApes_cluster95_001461	E07172-L1	HsG	Homo	Homo sapiens (GER)	d__Bacteria	p__Firmicutes_A	c__Clostridia	o__Christensenellales	f__CAG-138	g__PeH17	s__PeH17_sp000435055
MGYG000004283	Archaea	1	MGYG000004283	MGYG000004283	E07172-L1_cleanbin_000027	Bacteria	0.923684	0.95	0.05	HsG_cluster95_000205	HsG_cluster97_000218	HsG_cluster99_000420	E07172-L1_cleanbin_000027	GreatApes_cluster95_000997	E07172-L1	HsG	Homo	Homo sapiens (GER)	d__Bacteria	p__Firmicutes_A	c__Clostridia	o__Oscillospirales	f__Oscillospiraceae	g__CAG-83	s__CAG-83_sp900552475
MGYG000001704	Bacteria	1	MGYG000001704	MGYG000001704	E07172-L1_cleanbin_000029	Bacteria	0.882321	0.891667	0.0166667	HsG_cluster95_000233	HsG_cluster97_000247	HsG_cluster99_000494	E07139-L1_cleanbin_000016	GreatApes_cluster95_003850	E07172-L1	HsG	Homo	Homo sapiens (GER)	d__Bacteria	p__Firmicutes	c__Bacilli	o__RF39	f__UBA660	g__CAG-302	s__CAG-302_sp000431795
MGYG000001444	Bacteria	1	MGYG000001444	MGYG000001444	E07172-L1_cleanbin_000030	Bacteria	0.878616	0.883333	0.00833333	HsG_cluster95_000234	HsG_cluster97_000248	HsG_cluster99_000499	E07172-L1_cleanbin_000030	GreatApes_cluster95_001649	E07172-L1	HsG	Homo	Homo sapiens (GER)	d__Bacteria	p__Bacteroidota	c__Bacteroidia	o__Bacteroidales	f__Rikenellaceae	g__Alistipes	s__Alistipes_merdipullorum
MGYG000002417	Bacteria	1	MGYG000002417	MGYG000002417	E07172-L1_cleanbin_000031	Bacteria	0.860714	0.875	0.025	HsG_cluster95_000245	HsG_cluster97_000259	HsG_cluster99_000523	E07172-L1_cleanbin_000031	GreatApes_cluster95_004309	E07172-L1	HsG	Homo	Homo sapiens (GER)	d__Bacteria	p__Firmicutes_A	c__Clostridia	o__Oscillospirales	f__Acutalibacteraceae	g__Gallacutalibacter	s__Gallacutalibacter_pullicola
MGYG000002528	Bacteria	1	MGYG000002528	MGYG000002528	E07172-L1_cleanbin_000032	Bacteria	0.858333	0.858333	0	HsG_cluster95_000049	HsG_cluster97_000052	HsG_cluster99_000528	E07154-L1_cleanbin_000004	GreatApes_cluster95_000852	E07172-L1	HsG	Homo	Homo sapiens (GER)	d__Bacteria	p__Bacteroidota	c__Bacteroidia	o__Bacteroidales	f__Rikenellaceae	g__Alistipes	s__Alistipes_communis
E07183-L1_cleanbin_000017	Bacteria	0.945448	HsG_cluster97_000188	E07183-L1_cleanbin_000017	E07172-L1_cleanbin_000033	Bacteria	0.857692	0.866667	0.0166667	HsG_cluster95_000041	HsG_cluster97_000044	HsG_cluster99_000067	E07187-L1_cleanbin_000002	GreatApes_cluster95_000691	E07172-L1	HsG	Homo	Homo sapiens (GER)	d__Bacteria	p__Bacteroidota	c__Bacteroidia	o__Bacteroidales	f__Bacteroidaceae	g__Bacteroides	s__Bacteroides_uniformis
E07187-L1_cleanbin_000027	Bacteria	0.656034	HsG_cluster97_000376	E07187-L1_cleanbin_000027	E07172-L1_cleanbin_000034	Bacteria	0.853479	0.858333	0.00833333	HsG_cluster95_000122	HsG_cluster97_000132	HsG_cluster99_000533	E07139-L1_cleanbin_000008	GreatApes_cluster95_000183	E07172-L1	HsG	Homo	Homo sapiens (GER)	d__Bacteria	p__Firmicutes_A	c__Clostridia	o__Oscillospirales	f__Oscillospiraceae	g__Dysosmobacter	s__Dysosmobacter_sp001916835
E07188-L1_cleanbin_000035	Bacteria	0.652846	HsG_cluster97_000376	E07187-L1_cleanbin_000027	E07172-L1_cleanbin_000035	Bacteria	0.845098	0.85	0.00833333	HsG_cluster95_000141	HsG_cluster97_000151	HsG_cluster99_000543	E07189-L1_cleanbin_000015	GreatApes_cluster95_002259	E07172-L1	HsG	Homo	Homo sapiens (GER)	d__Bacteria	p__Actinobacteriota	c__Actinomycetia	o__Actinomycetales	f__Bifidobacteriaceae	g__Bifidobacterium	s__Bifidobacterium_adolescentis
MGYG000003454	Bacteria	1	MGYG000003454	MGYG000003454	E07172-L1_cleanbin_000037	Bacteria	0.806463	0.816667	0.0166667	HsG_cluster95_000185	HsG_cluster97_000195	HsG_cluster99_000587	E07180-L1_cleanbin_000023	GreatApes_cluster95_001368	E07172-L1	HsG	Homo	Homo sapiens (GER)	d__Bacteria	p__Firmicutes_A	c__Clostridia	o__Oscillospirales	f__Ruminococcaceae	g__Ruthenibacterium	s__Ruthenibacterium_merdipullorum
ManaraSGB3668	Bacteria	0.750362	ManaraSGB3668	ManaraSGB3668	E07172-L1_cleanbin_000038	Bacteria	0.74375	0.8	0.0916667	HsG_cluster95_000298	HsG_cluster97_000322	HsG_cluster99_000653	E07172-L1_cleanbin_000038	GreatApes_cluster95_002663	E07172-L1	HsG	Homo	Homo sapiens (GER)	d__Bacteria	p__Firmicutes_A	c__Clostridia	o__Lachnospirales	f__Lachnospiraceae	g__Eisenbergiella	s__Eisenbergiella_porci
MGYG000003391	Bacteria	1	MGYG000003391	MGYG000003391	E07172-L1_cleanbin_000039	Bacteria	0.729891	0.766667	0.0583333	HsG_cluster95_000303	HsG_cluster97_000327	HsG_cluster99_000665	E07172-L1_cleanbin_000039	GreatApes_cluster95_001088	E07172-L1	HsG	Homo	Homo sapiens (GER)	d__Bacteria	p__Bacteroidota	c__Bacteroidia	o__Bacteroidales	f__Bacteroidaceae	g__Bacteroides	s__Bacteroides_caccae
H07602-L1_cleanbin_000001	Bacteria	1	Gberingei_cluster97_000002	H07602-L1_cleanbin_000001	E07172-L1_cleanbin_000040	Bacteria	0.665988	0.716667	0.075	HsG_cluster95_000171	HsG_cluster97_000353	HsG_cluster99_000734	E07172-L1_cleanbin_000040	NA	E07172-L1	HsG	Homo	Homo sapiens (GER)	NA	NA	NA	NA	NA	NA	NA
H07646-L1_cleanbin_000001	Bacteria	1	Gberingei_cluster97_000002	H07602-L1_cleanbin_000001	E07172-L1_cleanbin_000041	Bacteria	0.618421	0.633333	0.025	HsG_cluster95_000302	HsG_cluster97_000326	HsG_cluster99_000760	E07139-L1_cleanbin_000023	GreatApes_cluster95_000608	E07172-L1	HsG	Homo	Homo sapiens (GER)	d__Bacteria	p__Bacteroidota	c__Bacteroidia	o__Bacteroidales	f__Bacteroidaceae	g__Bacteroides	s__Bacteroides_clarus
H07627-L1_cleanbin_000002	Bacteria	0.991667	Gberingei_cluster97_000002	H07602-L1_cleanbin_000001	E07172-L1_cleanbin_000042	Bacteria	0.6	0.666667	0.0916667	HsG_cluster95_000009	HsG_cluster97_000009	HsG_cluster99_000773	E07197-L1_cleanbin_000001	GreatApes_cluster95_000209	E07172-L1	HsG	Homo	Homo sapiens (GER)	d__Bacteria	p__Firmicutes_A	c__Clostridia	o__Oscillospirales	f__Oscillospiraceae	g__Flavonifractor	s__Flavonifractor_plautii
H07634-L1_cleanbin_000004	Bacteria	0.983333	Gberingei_cluster97_000002	H07602-L1_cleanbin_000001	E07175-L1_cleanbin_000001	Bacteria	1	1	0	HsG_cluster95_000004	HsG_cluster97_000004	HsG_cluster99_000005	E07150-L1_cleanbin_000001	GreatApes_cluster95_000024	E07175-L1	HsG	Homo	Homo sapiens (GER)	d__Bacteria	p__Firmicutes_A	c__Clostridia	o__Oscillospirales	f__Oscillospiraceae	g__CAG-103	s__CAG-103_sp900757655
H07616-L1_cleanbin_000015	Bacteria	0.966667	Gberingei_cluster97_000002	H07602-L1_cleanbin_000001	E07175-L1_cleanbin_000002	Bacteria	0.995833	1	0.00833333	HsG_cluster95_000007	HsG_cluster97_000007	HsG_cluster99_000009	E07175-L1_cleanbin_000002	GreatApes_cluster95_000164	E07175-L1	HsG	Homo	Homo sapiens (GER)	d__Bacteria	p__Firmicutes_A	c__Clostridia	o__Oscillospirales	f__Acutalibacteraceae	g__CAG-488	s__CAG-488_sp000434055
H07626-L1_cleanbin_000012	Bacteria	0.962356	Gberingei_cluster97_000002	H07602-L1_cleanbin_000001	E07175-L1_cleanbin_000003	Bacteria	0.995833	1	0.00833333	HsG_cluster95_000006	HsG_cluster97_000006	HsG_cluster99_000021	E07172-L1_cleanbin_000001	GreatApes_cluster95_000032	E07175-L1	HsG	Homo	Homo sapiens (GER)	d__Bacteria	p__Bacteroidota	c__Bacteroidia	o__Bacteroidales	f__Barnesiellaceae	g__Barnesiella	s__Barnesiella_intestinihominis
H07633-L1_cleanbin_000026	Bacteria	0.841667	Gberingei_cluster97_000002	H07602-L1_cleanbin_000001	E07175-L1_cleanbin_000004	Bacteria	0.991667	1	0.0166667	HsG_cluster95_000019	HsG_cluster97_000019	HsG_cluster99_000027	E07160-L1_cleanbin_000001	GreatApes_cluster95_000326	E07175-L1	HsG	Homo	Homo sapiens (GER)	d__Bacteria	p__Firmicutes_A	c__Clostridia	o__Oscillospirales	f__Ruminococcaceae	g__Ruminiclostridium_E	s__Ruminiclostridium_E_sp900539195
MGYG000004694	Bacteria	1	MGYG000004694	MGYG000004694	E07175-L1_cleanbin_000005	Bacteria	0.987465	0.991667	0.00833333	HsG_cluster95_000029	HsG_cluster97_000032	HsG_cluster99_000065	E07145-L1_cleanbin_000002	GreatApes_cluster95_000432	E07175-L1	HsG	Homo	Homo sapiens (GER)	d__Bacteria	p__Bacteroidota	c__Bacteroidia	o__Bacteroidales	f__Bacteroidaceae	g__Prevotella	s__Prevotella_sp900551275
H07686-L1_cleanbin_000001	Bacteria	1	HsA1_cluster97_000001	H07686-L1_cleanbin_000001	E07175-L1_cleanbin_000006	Bacteria	0.983263	0.991667	0.0166667	HsG_cluster95_000054	HsG_cluster97_000057	HsG_cluster99_000093	E07160-L1_cleanbin_000008	GreatApes_cluster95_001004	E07175-L1	HsG	Homo	Homo sapiens (GER)	d__Bacteria	p__Firmicutes_C	c__Negativicutes	o__Acidaminococcales	f__Acidaminococcaceae	g__Succiniclasticum	s__Succiniclasticum_sp900314855
MGYG000001410	Bacteria	1	MGYG000001410	MGYG000001410	E07175-L1_cleanbin_000007	Bacteria	0.979096	0.983333	0.00833333	HsG_cluster95_000060	HsG_cluster97_000065	HsG_cluster99_000141	E07172-L1_cleanbin_000005	GreatApes_cluster95_000178	E07175-L1	HsG	Homo	Homo sapiens (GER)	d__Bacteria	p__Bacteroidota	c__Bacteroidia	o__Bacteroidales	f__Tannerellaceae	g__Parabacteroides	s__Parabacteroides_distasonis
H07629-L1_cleanbin_000010	Bacteria	0.925	HsA1_cluster97_000001	H07686-L1_cleanbin_000001	E07175-L1_cleanbin_000008	Bacteria	0.975	0.975	0	HsG_cluster95_000090	HsG_cluster97_000097	HsG_cluster99_000154	E07175-L1_cleanbin_000008	GreatApes_cluster95_000587	E07175-L1	HsG	Homo	Homo sapiens (GER)	d__Bacteria	p__Bacteroidota	c__Bacteroidia	o__Bacteroidales	f__Bacteroidaceae	g__Alloprevotella	s__Alloprevotella_timonensis
E07190-L1_cleanbin_000027	Bacteria	0.658333	HsG_cluster97_000373	E07190-L1_cleanbin_000027	E07175-L1_cleanbin_000009	Bacteria	0.975	0.975	0	HsG_cluster95_000091	HsG_cluster97_000098	HsG_cluster99_000155	E07175-L1_cleanbin_000009	GreatApes_cluster95_001336	E07175-L1	HsG	Homo	Homo sapiens (GER)	d__Bacteria	p__Bacteroidota	c__Bacteroidia	o__Bacteroidales	f__UBA932	g__Cryptobacteroides	s__Cryptobacteroides_sp000431015
E07184-L1_cleanbin_000001	Bacteria	1	HsG_cluster97_000005	E07184-L1_cleanbin_000001	E07175-L1_cleanbin_000010	Bacteria	0.966384	0.983333	0.0333333	HsG_cluster95_000098	HsG_cluster97_000105	HsG_cluster99_000174	E07139-L1_cleanbin_000004	GreatApes_cluster95_001500	E07175-L1	HsG	Homo	Homo sapiens (GER)	d__Bacteria	p__Bacteroidota	c__Bacteroidia	o__Bacteroidales	f__Rikenellaceae	g__Alistipes	s__Alistipes_putredinis
H07623-L1_cleanbin_000001	Bacteria	1	HsA1_cluster97_000003	H07623-L1_cleanbin_000001	E07175-L1_cleanbin_000011	Bacteria	0.962255	0.991667	0.0583333	HsG_cluster95_000101	HsG_cluster97_000108	HsG_cluster99_000247	E07180-L1_cleanbin_000014	GreatApes_cluster95_001288	E07175-L1	HsG	Homo	Homo sapiens (GER)	d__Bacteria	p__Firmicutes_A	c__Clostridia	o__Lachnospirales	f__Lachnospiraceae	g__Coprococcus	s__Coprococcus_sp900066115
E07187-L1_cleanbin_000001	Bacteria	0.995833	HsG_cluster97_000005	E07184-L1_cleanbin_000001	E07175-L1_cleanbin_000012	Bacteria	0.958333	0.958333	0	HsG_cluster95_000087	HsG_cluster97_000094	HsG_cluster99_000260	E07146-L1_cleanbin_000006	GreatApes_cluster95_000028	E07175-L1	HsG	Homo	Homo sapiens (GER)	d__Bacteria	p__Firmicutes_A	c__Clostridia	o__Oscillospirales	f__Oscillospiraceae	g__Faecousia	s__Faecousia_sp000434635
MGYG000001361	Bacteria	0.995833	MGYG000001361	MGYG000001361	E07175-L1_cleanbin_000013	Bacteria	0.962356	0.966667	0.00833333	HsG_cluster95_000011	HsG_cluster97_000011	HsG_cluster99_000236	E07196-L1_cleanbin_000001	GreatApes_cluster95_000182	E07175-L1	HsG	Homo	Homo sapiens (GER)	d__Bacteria	p__Firmicutes_A	c__Clostridia	o__Oscillospirales	f__Oscillospiraceae	g__UBA738	s__UBA738_sp003522945
E07189-L1_cleanbin_000033	Bacteria	0.906548	HsG_cluster97_000005	E07184-L1_cleanbin_000001	E07175-L1_cleanbin_000014	Bacteria	0.958053	0.991667	0.0666667	HsG_cluster95_000149	HsG_cluster97_000159	HsG_cluster99_000275	E07146-L1_cleanbin_000013	GreatApes_cluster95_002187	E07175-L1	HsG	Homo	Homo sapiens (GER)	d__Bacteria	p__Firmicutes_A	c__Clostridia	o__Lachnospirales	f__Lachnospiraceae	g__Butyrivibrio_A	s__Butyrivibrio_A_crossotus
E07192-L1_cleanbin_000023	Bacteria	0.866667	HsG_cluster97_000005	E07184-L1_cleanbin_000001	E07175-L1_cleanbin_000015	Bacteria	0.95791	0.983333	0.05	HsG_cluster95_000120	HsG_cluster97_000129	HsG_cluster99_000285	E07146-L1_cleanbin_000009	GreatApes_cluster95_001755	E07175-L1	HsG	Homo	Homo sapiens (GER)	d__Bacteria	p__Firmicutes_A	c__Clostridia	o__Christensenellales	f__CAG-74	g__UBA11524	s__UBA11524_sp000437595
H07687-L1_cleanbin_000001	Bacteria	1	HsA1_cluster97_000002	H07687-L1_cleanbin_000001	E07175-L1_cleanbin_000016	Bacteria	0.953852	0.991667	0.075	HsG_cluster95_000115	HsG_cluster97_000124	HsG_cluster99_000297	E07139-L1_cleanbin_000006	GreatApes_cluster95_000449	E07175-L1	HsG	Homo	Homo sapiens (GER)	d__Bacteria	p__Firmicutes_A	c__Clostridia	o__Lachnospirales	f__Lachnospiraceae	g__Roseburia	s__Roseburia_hominis
MGYG000001976	Bacteria	0.796259	MGYG000001976	MGYG000001976	E07175-L1_cleanbin_000017	Bacteria	0.953852	0.991667	0.075	HsG_cluster95_000160	HsG_cluster97_000170	HsG_cluster99_000298	E07175-L1_cleanbin_000017	GreatApes_cluster95_000439	E07175-L1	HsG	Homo	Homo sapiens (GER)	d__Bacteria	p__Firmicutes_A	c__Clostridia	o__Lachnospirales	f__Lachnospiraceae	g__Agathobacter	s__Agathobacter_rectalis
MGYG000004454	Bacteria	1	MGYG000004454	MGYG000004454	E07175-L1_cleanbin_000018	Bacteria	0.949638	0.958333	0.0166667	HsG_cluster95_000170	HsG_cluster97_000180	HsG_cluster99_000331	E07175-L1_cleanbin_000018	GreatApes_cluster95_001961	E07175-L1	HsG	Homo	Homo sapiens (GER)	d__Bacteria	p__Desulfobacterota_I	c__Desulfovibrionia	o__Desulfovibrionales	f__Desulfovibrionaceae	g__Desulfovibrio	s__Desulfovibrio_piger_A
MGYG000000796	Bacteria	0.995833	MGYG000000796	MGYG000000796	E07175-L1_cleanbin_000019	Bacteria	0.949425	0.966667	0.0333333	HsG_cluster95_000173	HsG_cluster97_000183	HsG_cluster99_000339	E07175-L1_cleanbin_000019	GreatApes_cluster95_001461	E07175-L1	HsG	Homo	Homo sapiens (GER)	d__Bacteria	p__Firmicutes_A	c__Clostridia	o__Christensenellales	f__CAG-138	g__PeH17	s__PeH17_sp000435055
E07183-L1_cleanbin_000001	Bacteria	0.995833	HsG_cluster97_000015	E07183-L1_cleanbin_000001	E07175-L1_cleanbin_000020	Bacteria	0.945483	0.991667	0.0916667	HsG_cluster95_000178	HsG_cluster97_000188	HsG_cluster99_000345	E07175-L1_cleanbin_000020	GreatApes_cluster95_001931	E07175-L1	HsG	Homo	Homo sapiens (GER)	d__Bacteria	p__Firmicutes_A	c__Clostridia	o__Lachnospirales	f__Lachnospiraceae	g__CAG-194	s__CAG-194_sp000432915
MGYG000001294	Bacteria	0.995833	MGYG000001294	MGYG000001294	E07175-L1_cleanbin_000021	Bacteria	0.941667	0.941667	0	HsG_cluster95_000080	HsG_cluster97_000086	HsG_cluster99_000358	E07193-L1_cleanbin_000006	GreatApes_cluster95_000013	E07175-L1	HsG	Homo	Homo sapiens (GER)	d__Bacteria	p__Bacteroidota	c__Bacteroidia	o__Bacteroidales	f__Muribaculaceae	g__Sodaliphilus	s__Sodaliphilus_sp004557565
E07150-L1_cleanbin_000039	Bacteria	0.882321	HsG_cluster97_000015	E07183-L1_cleanbin_000001	E07175-L1_cleanbin_000022	Bacteria	0.932817	0.941667	0.0166667	HsG_cluster95_000128	HsG_cluster97_000138	HsG_cluster99_000392	E07193-L1_cleanbin_000014	GreatApes_cluster95_002078	E07175-L1	HsG	Homo	Homo sapiens (GER)	d__Bacteria	p__Firmicutes_A	c__Clostridia	o__Christensenellales	f__CAG-138	g__SFEL01	s__SFEL01_sp004557245
MGYG000003022	Bacteria	0.995833	MGYG000003022	MGYG000003022	E07175-L1_cleanbin_000023	Bacteria	0.932246	0.958333	0.05	HsG_cluster95_000096	HsG_cluster97_000103	HsG_cluster99_000402	E07147-L1_cleanbin_000009	GreatApes_cluster95_000854	E07175-L1	HsG	Homo	Homo sapiens (GER)	d__Bacteria	p__Firmicutes_A	c__Clostridia	o__Oscillospirales	f__Oscillospiraceae	g__CAG-83	s__CAG-83_sp000435555
E07146-L1_cleanbin_000018	Bacteria	0.937242	HsG_cluster97_000201	E07146-L1_cleanbin_000018	E07175-L1_cleanbin_000024	Bacteria	0.923551	0.958333	0.0666667	HsG_cluster95_000109	HsG_cluster97_000117	HsG_cluster99_000422	E07178-L1_cleanbin_000009	GreatApes_cluster95_001752	E07175-L1	HsG	Homo	Homo sapiens (GER)	d__Bacteria	p__Firmicutes_A	c__Clostridia	o__Lachnospirales	f__Lachnospiraceae	g__Eisenbergiella	s__Eisenbergiella_sp900066775
E07182-L1_cleanbin_000032	Bacteria	0.65	HsG_cluster97_000378	E07182-L1_cleanbin_000032	E07175-L1_cleanbin_000025	Bacteria	0.915476	0.933333	0.0333333	HsG_cluster95_000209	HsG_cluster97_000222	HsG_cluster99_000438	E07193-L1_cleanbin_000032	GreatApes_cluster95_003277	E07175-L1	HsG	Homo	Homo sapiens (GER)	d__Bacteria	p__Firmicutes_A	c__Clostridia	o__TANB77	f__CAG-508	g__CAG-273	s__CAG-273_sp003534295
MGYG000003017	Bacteria	0.995833	MGYG000003017	MGYG000003017	E07175-L1_cleanbin_000026	Bacteria	0.911486	0.925	0.025	HsG_cluster95_000104	HsG_cluster97_000112	HsG_cluster99_000441	E07146-L1_cleanbin_000008	GreatApes_cluster95_001628	E07175-L1	HsG	Homo	Homo sapiens (GER)	d__Bacteria	p__Firmicutes_A	c__Clostridia	o__Oscillospirales	f__Acutalibacteraceae	g__CAG-177	s__CAG-177_sp003514385
MGYG000000525	Bacteria	0.995833	MGYG000000525	MGYG000000525	E07175-L1_cleanbin_000027	Bacteria	0.90303	0.916667	0.025	HsG_cluster95_000218	HsG_cluster97_000231	HsG_cluster99_000458	E07175-L1_cleanbin_000027	GreatApes_cluster95_003349	E07175-L1	HsG	Homo	Homo sapiens (GER)	d__Bacteria	p__Bacteroidota	c__Bacteroidia	o__Bacteroidales	f__Muribaculaceae	g__CAG-873	s__CAG-873_sp910587355
MGYG000000717	Bacteria	0.995833	MGYG000000717	MGYG000000717	E07175-L1_cleanbin_000028	Bacteria	0.838462	0.866667	0.05	HsG_cluster95_000034	HsG_cluster97_000037	HsG_cluster99_000549	E07197-L1_cleanbin_000005	GreatApes_cluster95_000012	E07175-L1	HsG	Homo	Homo sapiens (GER)	d__Bacteria	p__Bacteroidota	c__Bacteroidia	o__Bacteroidales	f__Bacteroidaceae	g__Phocaeicola	s__Phocaeicola_dorei
E07188-L1_cleanbin_000001	Bacteria	0.995833	HsG_cluster97_000014	E07188-L1_cleanbin_000001	E07175-L1_cleanbin_000029	Bacteria	0.835294	0.85	0.025	HsG_cluster95_000258	HsG_cluster97_000274	HsG_cluster99_000554	E07175-L1_cleanbin_000029	GreatApes_cluster95_003581	E07175-L1	HsG	Homo	Homo sapiens (GER)	d__Bacteria	p__Firmicutes_A	c__Clostridia	o__TANB77	f__CAG-508	g__CAG-452	s__CAG-452_sp000434035
MGYG000003318	Bacteria	0.995833	MGYG000003318	MGYG000003318	E07175-L1_cleanbin_000030	Bacteria	0.831127	0.85	0.0333333	HsG_cluster95_000031	HsG_cluster97_000034	HsG_cluster99_000558	E07180-L1_cleanbin_000003	GreatApes_cluster95_000336	E07175-L1	HsG	Homo	Homo sapiens (GER)	d__Bacteria	p__Bacteroidota	c__Bacteroidia	o__Bacteroidales	f__Tannerellaceae	g__Parabacteroides	s__Parabacteroides_merdae
E07160-L1_cleanbin_000003	Bacteria	0.987465	HsG_cluster97_000014	E07188-L1_cleanbin_000001	E07175-L1_cleanbin_000031	Bacteria	0.816914	0.841667	0.0416667	HsG_cluster95_000067	HsG_cluster97_000073	HsG_cluster99_000577	E07150-L1_cleanbin_000008	GreatApes_cluster95_001129	E07175-L1	HsG	Homo	Homo sapiens (GER)	d__Bacteria	p__Firmicutes_A	c__Clostridia	o__Oscillospirales	f__Acutalibacteraceae	g__Ruminococcus_E	s__Ruminococcus_E_bromii_B
H07640-L1_cleanbin_000012	Bacteria	0.966453	HsA2_cluster97_000068	H07640-L1_cleanbin_000012	E07175-L1_cleanbin_000032	Bacteria	0.814899	0.825	0.0166667	HsG_cluster95_000261	HsG_cluster97_000277	HsG_cluster99_000578	E07160-L1_cleanbin_000043	GreatApes_cluster95_004376	E07175-L1	HsG	Homo	Homo sapiens (GER)	d__Bacteria	p__Firmicutes	c__Bacilli	o__RF39	f__UBA660	g__CAG-533	s__CAG-533_sp000434495
H07639-L1_cleanbin_000015	Bacteria	0.858333	HsA2_cluster97_000068	H07640-L1_cleanbin_000012	E07175-L1_cleanbin_000033	Bacteria	0.773958	0.8	0.0416667	HsG_cluster95_000077	HsG_cluster97_000083	HsG_cluster99_000135	E07139-L1_cleanbin_000001	GreatApes_cluster95_001159	E07175-L1	HsG	Homo	Homo sapiens (GER)	d__Bacteria	p__Bacteroidota	c__Bacteroidia	o__Bacteroidales	f__Rikenellaceae	g__Alistipes	s__Alistipes_onderdonkii
MGYG000001494	Bacteria	0.995833	MGYG000001494	MGYG000001494	E07175-L1_cleanbin_000034	Bacteria	0.796259	0.816667	0.0333333	HsG_cluster95_000159	HsG_cluster97_000169	HsG_cluster99_000604	E07172-L1_cleanbin_000015	GreatApes_cluster95_001163	E07175-L1	HsG	Homo	Homo sapiens (GER)	d__Bacteria	p__Bacteroidota	c__Bacteroidia	o__Bacteroidales	f__Rikenellaceae	g__Alistipes	s__Alistipes_finegoldii
MGYG000002447	Bacteria	0.995833	MGYG000002447	MGYG000002447	E07175-L1_cleanbin_000035	Bacteria	0.74375	0.8	0.0916667	HsG_cluster95_000041	HsG_cluster97_000044	HsG_cluster99_000301	E07187-L1_cleanbin_000002	GreatApes_cluster95_000691	E07175-L1	HsG	Homo	Homo sapiens (GER)	d__Bacteria	p__Bacteroidota	c__Bacteroidia	o__Bacteroidales	f__Bacteroidaceae	g__Bacteroides	s__Bacteroides_uniformis
MGYG000000183	Bacteria	0.995833	MGYG000000183	MGYG000000183	E07175-L1_cleanbin_000036	Bacteria	0.74185	0.758333	0.025	HsG_cluster95_000122	HsG_cluster97_000132	HsG_cluster99_000658	E07139-L1_cleanbin_000008	GreatApes_cluster95_000183	E07175-L1	HsG	Homo	Homo sapiens (GER)	d__Bacteria	p__Firmicutes_A	c__Clostridia	o__Oscillospirales	f__Oscillospiraceae	g__Dysosmobacter	s__Dysosmobacter_sp001916835
MGYG000003908	Bacteria	0.995833	MGYG000003908	MGYG000003908	E07175-L1_cleanbin_000037	Bacteria	0.72197	0.733333	0.0166667	HsG_cluster95_000156	HsG_cluster97_000166	HsG_cluster99_000675	E07183-L1_cleanbin_000013	GreatApes_cluster95_001966	E07175-L1	HsG	Homo	Homo sapiens (GER)	d__Bacteria	p__Firmicutes_A	c__Clostridia	o__Oscillospirales	f__Acutalibacteraceae	g__UMGS1071	s__UMGS1071_sp900542375
MGYG000001399	Bacteria	0.995833	MGYG000001399	MGYG000001399	E07175-L1_cleanbin_000038	Bacteria	0.716288	0.733333	0.025	HsG_cluster95_000186	HsG_cluster97_000196	HsG_cluster99_000362	E07193-L1_cleanbin_000030	GreatApes_cluster95_001490	E07175-L1	HsG	Homo	Homo sapiens (GER)	d__Bacteria	p__Bacteroidota	c__Bacteroidia	o__Bacteroidales	f__Rikenellaceae	g__Alistipes	s__Alistipes_shahii
MGYG000001306	Bacteria	0.995833	MGYG000001306	MGYG000001306	E07175-L1_cleanbin_000039	Bacteria	0.686938	0.741667	0.0833333	HsG_cluster95_000049	HsG_cluster97_000052	HsG_cluster99_000717	E07154-L1_cleanbin_000004	GreatApes_cluster95_000852	E07175-L1	HsG	Homo	Homo sapiens (GER)	d__Bacteria	p__Bacteroidota	c__Bacteroidia	o__Bacteroidales	f__Rikenellaceae	g__Alistipes	s__Alistipes_communis
E07150-L1_cleanbin_000003	Bacteria	0.991667	HsG_cluster97_000033	E07150-L1_cleanbin_000003	E07175-L1_cleanbin_000040	Bacteria	0.679869	0.741667	0.0916667	HsG_cluster95_000061	HsG_cluster97_000066	HsG_cluster99_000719	E07180-L1_cleanbin_000010	GreatApes_cluster95_000349	E07175-L1	HsG	Homo	Homo sapiens (GER)	d__Bacteria	p__Firmicutes_A	c__Clostridia	o__Oscillospirales	f__Ruminococcaceae	g__Gemmiger	s__Gemmiger_formicilis
MGYG000004763	Bacteria	0.995833	MGYG000004763	MGYG000004763	E07175-L1_cleanbin_000041	Bacteria	0.663404	0.691667	0.0416667	HsG_cluster95_000292	HsG_cluster97_000315	HsG_cluster99_000737	E07178-L1_cleanbin_000035	GreatApes_cluster95_002340	E07175-L1	HsG	Homo	Homo sapiens (GER)	d__Bacteria	p__Firmicutes_A	c__Clostridia	o__Oscillospirales	f__Ruminococcaceae	g__Faecalibacterium	s__Faecalibacterium_prausnitzii_C
MGYG000000221	Bacteria	0.995833	MGYG000000221	MGYG000000221	E07175-L1_cleanbin_000042	Bacteria	0.658333	0.658333	0	HsG_cluster95_000328	HsG_cluster97_000358	HsG_cluster99_000741	E07175-L1_cleanbin_000042	GreatApes_cluster95_003062	E07175-L1	HsG	Homo	Homo sapiens (GER)	d__Bacteria	p__Firmicutes_A	c__Clostridia	o__Oscillospirales	f__Acutalibacteraceae	g__CAG-557	s__CAG-557_sp000435275
MGYG000000222	Bacteria	0.995833	MGYG000000222	MGYG000000222	E07175-L1_cleanbin_000043	Bacteria	0.63125	0.666667	0.05	HsG_cluster95_000329	HsG_cluster97_000371	HsG_cluster99_000758	E07175-L1_cleanbin_000043	GreatApes_cluster95_005681	E07175-L1	HsG	Homo	Homo sapiens (GER)	d__Bacteria	p__Bacteroidota	c__Bacteroidia	o__Bacteroidales	f__Bacteroidaceae	g__Bacteroides	s__Bacteroides_zhangwenhongi
MGYG000002438	Bacteria	0.995833	MGYG000002438	MGYG000002438	E07175-L1_cleanbin_000044	Bacteria	0.582883	0.616667	0.0416667	HsG_cluster95_000146	HsG_cluster97_000156	HsG_cluster99_000788	E07147-L1_cleanbin_000014	GreatApes_cluster95_002329	E07175-L1	HsG	Homo	Homo sapiens (GER)	d__Bacteria	p__Firmicutes_A	c__Clostridia	o__Lachnospirales	f__Lachnospiraceae	g__Acetatifactor	s__Acetatifactor_intestinalis
E07172-L1_cleanbin_000005	Bacteria	0.983263	HsG_cluster97_000065	E07172-L1_cleanbin_000005	E07175-L1_cleanbin_000045	Bacteria	0.667157	0.708333	0.0583333	HsG_cluster95_000172	HsG_cluster97_000182	HsG_cluster99_000733	E07172-L1_cleanbin_000016	GreatApes_cluster95_002188	E07175-L1	HsG	Homo	Homo sapiens (GER)	d__Bacteria	p__Firmicutes_A	c__Clostridia	o__Lachnospirales	f__Lachnospiraceae	g__Acetatifactor	s__Acetatifactor_sp900066565
E07197-L1_cleanbin_000007	Bacteria	0.979097	HsG_cluster97_000065	E07172-L1_cleanbin_000005	E07175-L1_cleanbin_000046	Bacteria	0.575	0.6	0.0333333	HsG_cluster95_000212	HsG_cluster97_000225	HsG_cluster99_000791	E07148-L1_cleanbin_000019	GreatApes_cluster95_000974	E07175-L1	HsG	Homo	Homo sapiens (GER)	d__Bacteria	p__Bacteroidota	c__Bacteroidia	o__Bacteroidales	f__Bacteroidaceae	g__Bacteroides	s__Bacteroides_stercoris
H07638-L1_cleanbin_000005	Bacteria	0.979097	HsA2_cluster97_000041	H07638-L1_cleanbin_000005	E07175-L1_cleanbin_000047	Bacteria	0.567754	0.575	0.00833333	HsG_cluster95_000204	HsG_cluster97_000217	HsG_cluster99_000794	E07178-L1_cleanbin_000020	GreatApes_cluster95_000606	E07175-L1	HsG	Homo	Homo sapiens (GER)	d__Bacteria	p__Bacteroidota	c__Bacteroidia	o__Bacteroidales	f__Marinifilaceae	g__Odoribacter	s__Odoribacter_splanchnicus
E07175-L1_cleanbin_000007	Bacteria	0.979096	HsG_cluster97_000065	E07172-L1_cleanbin_000005	E07175-L1_cleanbin_000048	Bacteria	0.526282	0.541667	0.0166667	HsG_cluster95_000353	HsG_cluster97_000406	HsG_cluster99_000819	E07175-L1_cleanbin_000048	GreatApes_cluster95_001909	E07175-L1	HsG	Homo	Homo sapiens (GER)	d__Bacteria	p__Firmicutes_A	c__Clostridia	o__RGIG6154	f__RGIG6154	g__RGIG6154	s__RGIG6154_spGreatApes001909
E07183-L1_cleanbin_000010	Bacteria	0.966457	HsG_cluster97_000065	E07172-L1_cleanbin_000005	E07175-L1_cleanbin_000049	Bacteria	0.516667	0.516667	0	HsG_cluster95_000357	HsG_cluster97_000413	HsG_cluster99_000827	E07175-L1_cleanbin_000049	GreatApes_cluster95_002272	E07175-L1	HsG	Homo	Homo sapiens (GER)	d__Bacteria	p__Firmicutes_A	c__Clostridia	o__Oscillospirales	f__Oscillospiraceae	g__ER4	s__ER4_sp003522105
E07178-L1_cleanbin_000013	Bacteria	0.953736	HsG_cluster97_000065	E07172-L1_cleanbin_000005	E07175-L1_cleanbin_000050	Bacteria	0.514423	0.541667	0.0333333	HsG_cluster95_000137	HsG_cluster97_000414	HsG_cluster99_000829	E07175-L1_cleanbin_000050	GreatApes_cluster95_002198	E07175-L1	HsG	Homo	Homo sapiens (GER)	d__Bacteria	p__Firmicutes_A	c__Clostridia	o__Oscillospirales	f__Ruminococcaceae	g__Faecalibacterium	s__Faecalibacterium_sp900539885
E07147-L1_cleanbin_000023	Bacteria	0.932817	HsG_cluster97_000065	E07172-L1_cleanbin_000005	E07175-L1_cleanbin_000051	Bacteria	0.509127	0.525	0.0166667	HsG_cluster95_000002	HsG_cluster97_000002	HsG_cluster99_000059	E07193-L1_cleanbin_000001	GreatApes_cluster95_000034	E07175-L1	HsG	Homo	Homo sapiens (GER)	d__Bacteria	p__Firmicutes_A	c__Clostridia	o__Oscillospirales	f__Oscillospiraceae	g__ER4	s__ER4_sp000765235
E07187-L1_cleanbin_000015	Bacteria	0.915991	HsG_cluster97_000065	E07172-L1_cleanbin_000005	E07175-L1_cleanbin_000052	Bacteria	0.805882	0.85	0.075	HsG_cluster95_000176	HsG_cluster97_000186	HsG_cluster99_000589	E07148-L1_cleanbin_000014	GreatApes_cluster95_001638	E07175-L1	HsG	Homo	Homo sapiens (GER)	d__Bacteria	p__Firmicutes_A	c__Clostridia	o__Oscillospirales	f__Oscillospiraceae	g__ER4	s__ER4_sp900317525
E07192-L1_cleanbin_000019	Bacteria	0.907576	HsG_cluster97_000065	E07172-L1_cleanbin_000005	E07178-L1_cleanbin_000001	Bacteria	1	1	0	HsG_cluster95_000001	HsG_cluster97_000001	HsG_cluster99_000001	E07178-L1_cleanbin_000001	GreatApes_cluster95_000022	E07178-L1	HsG	Homo	Homo sapiens (GER)	d__Bacteria	p__Firmicutes_A	c__Clostridia	o__Oscillospirales	f__Ruminococcaceae	g__CAG-353	s__CAG-353_sp900066885
H07620-L1_cleanbin_000023	Bacteria	0.818482	HsA2_cluster97_000041	H07638-L1_cleanbin_000005	E07178-L1_cleanbin_000002	Bacteria	1	1	0	HsG_cluster95_000004	HsG_cluster97_000004	HsG_cluster99_000006	E07150-L1_cleanbin_000001	GreatApes_cluster95_000024	E07178-L1	HsG	Homo	Homo sapiens (GER)	d__Bacteria	p__Firmicutes_A	c__Clostridia	o__Oscillospirales	f__Oscillospiraceae	g__CAG-103	s__CAG-103_sp900757655
E07193-L1_cleanbin_000045	Bacteria	0.743178	HsG_cluster97_000065	E07172-L1_cleanbin_000005	E07178-L1_cleanbin_000003	Bacteria	0.987465	0.991667	0.00833333	HsG_cluster95_000040	HsG_cluster97_000043	HsG_cluster99_000063	E07178-L1_cleanbin_000003	GreatApes_cluster95_000596	E07178-L1	HsG	Homo	Homo sapiens (GER)	d__Bacteria	p__Firmicutes_C	c__Negativicutes	o__Acidaminococcales	f__Acidaminococcaceae	g__CAG-266	s__CAG-266_sp000436095
H07639-L1_cleanbin_000021	Bacteria	0.723611	HsA2_cluster97_000041	H07638-L1_cleanbin_000005	E07178-L1_cleanbin_000004	Bacteria	0.979167	1	0.0416667	HsG_cluster95_000064	HsG_cluster97_000069	HsG_cluster99_000107	E07150-L1_cleanbin_000006	GreatApes_cluster95_000689	E07178-L1	HsG	Homo	Homo sapiens (GER)	d__Bacteria	p__Firmicutes_A	c__Clostridia	o__Lachnospirales	f__Lachnospiraceae	g__Coprococcus	s__Coprococcus_eutactus_A
E07150-L1_cleanbin_000053	Bacteria	0.719253	HsG_cluster97_000065	E07172-L1_cleanbin_000005	E07178-L1_cleanbin_000005	Bacteria	0.979096	0.983333	0.00833333	HsG_cluster95_000067	HsG_cluster97_000073	HsG_cluster99_000122	E07150-L1_cleanbin_000008	GreatApes_cluster95_001129	E07178-L1	HsG	Homo	Homo sapiens (GER)	d__Bacteria	p__Firmicutes_A	c__Clostridia	o__Oscillospirales	f__Acutalibacteraceae	g__Ruminococcus_E	s__Ruminococcus_E_bromii_B
E07160-L1_cleanbin_000053	Bacteria	0.696264	HsG_cluster97_000065	E07172-L1_cleanbin_000005	E07178-L1_cleanbin_000006	Bacteria	0.979096	0.983333	0.00833333	HsG_cluster95_000079	HsG_cluster97_000085	HsG_cluster99_000139	E07146-L1_cleanbin_000003	GreatApes_cluster95_001162	E07178-L1	HsG	Homo	Homo sapiens (GER)	d__Bacteria	p__Bacteroidota	c__Bacteroidia	o__Bacteroidales	f__Rikenellaceae	g__Tidjanibacter	s__Tidjanibacter_inops_A
H07640-L1_cleanbin_000050	Bacteria	0.682143	HsA2_cluster97_000253	H07640-L1_cleanbin_000050	E07178-L1_cleanbin_000007	Bacteria	0.974859	0.983333	0.0166667	HsG_cluster95_000095	HsG_cluster97_000102	HsG_cluster99_000165	E07147-L1_cleanbin_000007	GreatApes_cluster95_001487	E07178-L1	HsG	Homo	Homo sapiens (GER)	d__Bacteria	p__Firmicutes_A	c__Clostridia	o__Oscillospirales	f__Acutalibacteraceae	g__Fimenecus	s__Fimenecus_sp000432435
E07182-L1_cleanbin_000033	Bacteria	0.645675	HsG_cluster97_000065	E07172-L1_cleanbin_000005	E07178-L1_cleanbin_000008	Bacteria	0.974859	0.983333	0.0166667	HsG_cluster95_000061	HsG_cluster97_000066	HsG_cluster99_000170	E07180-L1_cleanbin_000010	GreatApes_cluster95_000349	E07178-L1	HsG	Homo	Homo sapiens (GER)	d__Bacteria	p__Firmicutes_A	c__Clostridia	o__Oscillospirales	f__Ruminococcaceae	g__Gemmiger	s__Gemmiger_formicilis
H07645-L1_cleanbin_000060	Bacteria	0.6	Ptver_cluster97_000441	H07645-L1_cleanbin_000060	E07178-L1_cleanbin_000009	Bacteria	0.970658	0.991667	0.0416667	HsG_cluster95_000109	HsG_cluster97_000117	HsG_cluster99_000191	E07178-L1_cleanbin_000009	GreatApes_cluster95_001752	E07178-L1	HsG	Homo	Homo sapiens (GER)	d__Bacteria	p__Firmicutes_A	c__Clostridia	o__Lachnospirales	f__Lachnospiraceae	g__Eisenbergiella	s__Eisenbergiella_sp900066775
MGYG000001489	Bacteria	0.995833	MGYG000001489	MGYG000001489	E07178-L1_cleanbin_000010	Bacteria	0.966384	0.983333	0.0333333	HsG_cluster95_000126	HsG_cluster97_000136	HsG_cluster99_000230	E07178-L1_cleanbin_000010	GreatApes_cluster95_002027	E07178-L1	HsG	Homo	Homo sapiens (GER)	d__Bacteria	p__Firmicutes_A	c__Clostridia	o__Oscillospirales	f__Oscillospiraceae	g__CAG-170	s__CAG-170_sp003516765
H07620-L1_cleanbin_000030	Bacteria	0.767708	HsA2_cluster97_000207	H07620-L1_cleanbin_000030	E07178-L1_cleanbin_000011	Bacteria	0.958053	0.991667	0.0666667	HsG_cluster95_000147	HsG_cluster97_000157	HsG_cluster99_000269	E07178-L1_cleanbin_000011	GreatApes_cluster95_002331	E07178-L1	HsG	Homo	Homo sapiens (GER)	d__Bacteria	p__Firmicutes_A	c__Clostridia	o__Lachnospirales	f__Lachnospiraceae	g__Butyribacter	s__Butyribacter_sp003529475
MGYG000000117	Bacteria	0.995833	MGYG000000117	MGYG000000117	E07178-L1_cleanbin_000012	Bacteria	0.953852	0.991667	0.075	HsG_cluster95_000161	HsG_cluster97_000171	HsG_cluster99_000300	E07146-L1_cleanbin_000016	GreatApes_cluster95_002185	E07178-L1	HsG	Homo	Homo sapiens (GER)	d__Bacteria	p__Firmicutes_A	c__Clostridia	o__Lachnospirales	f__Lachnospiraceae	g__Lachnospira	s__Lachnospira_eligens_A
MGYG000004019	Bacteria	0.995833	MGYG000004019	MGYG000004019	E07178-L1_cleanbin_000013	Bacteria	0.953736	0.966667	0.025	HsG_cluster95_000060	HsG_cluster97_000065	HsG_cluster99_000221	E07172-L1_cleanbin_000005	GreatApes_cluster95_000178	E07178-L1	HsG	Homo	Homo sapiens (GER)	d__Bacteria	p__Bacteroidota	c__Bacteroidia	o__Bacteroidales	f__Tannerellaceae	g__Parabacteroides	s__Parabacteroides_distasonis
MGYG000001663	Bacteria	0.995833	MGYG000001663	MGYG000001663	E07178-L1_cleanbin_000014	Bacteria	0.953672	0.983333	0.0583333	HsG_cluster95_000088	HsG_cluster97_000095	HsG_cluster99_000305	E07184-L1_cleanbin_000010	GreatApes_cluster95_001080	E07178-L1	HsG	Homo	Homo sapiens (GER)	d__Bacteria	p__Firmicutes_A	c__Clostridia	o__Lachnospirales	f__Lachnospiraceae	g__Fusicatenibacter	s__Fusicatenibacter_saccharivorans
MGYG000003394	Bacteria	0.995833	MGYG000003394	MGYG000003394	E07178-L1_cleanbin_000015	Bacteria	0.95	0.95	0	HsG_cluster95_000165	HsG_cluster97_000175	HsG_cluster99_000316	E07139-L1_cleanbin_000011	GreatApes_cluster95_002621	E07178-L1	HsG	Homo	Homo sapiens (GER)	d__Bacteria	p__Verrucomicrobiota	c__Verrucomicrobiae	o__Verrucomicrobiales	f__Akkermansiaceae	g__Akkermansia	s__Akkermansia_muciniphila
MGYG000003189	Bacteria	0.995833	MGYG000003189	MGYG000003189	E07178-L1_cleanbin_000016	Bacteria	0.945614	0.95	0.00833333	HsG_cluster95_000087	HsG_cluster97_000094	HsG_cluster99_000342	E07146-L1_cleanbin_000006	GreatApes_cluster95_000028	E07178-L1	HsG	Homo	Homo sapiens (GER)	d__Bacteria	p__Firmicutes_A	c__Clostridia	o__Oscillospirales	f__Oscillospiraceae	g__Faecousia	s__Faecousia_sp000434635
MGYG000003118	Bacteria	0.995833	MGYG000003118	MGYG000003118	E07178-L1_cleanbin_000017	Bacteria	0.941667	0.941667	0	HsG_cluster95_000184	HsG_cluster97_000194	HsG_cluster99_000356	E07178-L1_cleanbin_000017	GreatApes_cluster95_002853	E07178-L1	HsG	Homo	Homo sapiens (GER)	d__Bacteria	p__Proteobacteria	c__Alphaproteobacteria	o__RF32	f__CAG-239	g__CAG-267	s__CAG-267_sp001917135
MGYG000001691	Bacteria	0.995833	MGYG000001691	MGYG000001691	E07178-L1_cleanbin_000018	Bacteria	0.932817	0.941667	0.0166667	HsG_cluster95_000006	HsG_cluster97_000006	HsG_cluster99_000396	E07172-L1_cleanbin_000001	GreatApes_cluster95_000032	E07178-L1	HsG	Homo	Homo sapiens (GER)	d__Bacteria	p__Bacteroidota	c__Bacteroidia	o__Bacteroidales	f__Barnesiellaceae	g__Barnesiella	s__Barnesiella_intestinihominis
MGYG000002529	Bacteria	0.995833	MGYG000002529	MGYG000002529	E07178-L1_cleanbin_000019	Bacteria	0.932184	0.966667	0.0666667	HsG_cluster95_000117	HsG_cluster97_000126	HsG_cluster99_000404	E07182-L1_cleanbin_000007	GreatApes_cluster95_000690	E07178-L1	HsG	Homo	Homo sapiens (GER)	d__Bacteria	p__Firmicutes_A	c__Clostridia	o__Lachnospirales	f__Lachnospiraceae	g__RUG115	s__RUG115_sp900066395
MGYG000001692	Bacteria	0.995833	MGYG000001692	MGYG000001692	E07178-L1_cleanbin_000020	Bacteria	0.924405	0.933333	0.0166667	HsG_cluster95_000204	HsG_cluster97_000217	HsG_cluster99_000418	E07178-L1_cleanbin_000020	GreatApes_cluster95_000606	E07178-L1	HsG	Homo	Homo sapiens (GER)	d__Bacteria	p__Bacteroidota	c__Bacteroidia	o__Bacteroidales	f__Marinifilaceae	g__Odoribacter	s__Odoribacter_splanchnicus
MGYG000002527	Bacteria	0.995833	MGYG000002527	MGYG000002527	E07178-L1_cleanbin_000021	Bacteria	0.910965	0.95	0.075	HsG_cluster95_000089	HsG_cluster97_000096	HsG_cluster99_000444	E07188-L1_cleanbin_000007	GreatApes_cluster95_001289	E07178-L1	HsG	Homo	Homo sapiens (GER)	d__Bacteria	p__Firmicutes_A	c__Clostridia	o__Lachnospirales	f__Lachnospiraceae	g__Mediterraneibacter	s__Mediterraneibacter_lactaris
MGYG000003144	Bacteria	0.995833	MGYG000003144	MGYG000003144	E07178-L1_cleanbin_000022	Bacteria	0.906982	0.925	0.0333333	HsG_cluster95_000214	HsG_cluster97_000227	HsG_cluster99_000450	E07178-L1_cleanbin_000022	GreatApes_cluster95_000207	E07178-L1	HsG	Homo	Homo sapiens (GER)	d__Bacteria	p__Proteobacteria	c__Gammaproteobacteria	o__Burkholderiales	f__Burkholderiaceae	g__Sutterella	s__Sutterella_massiliensis
MGYG000002533	Bacteria	0.995833	MGYG000002533	MGYG000002533	E07178-L1_cleanbin_000023	Bacteria	0.901974	0.95	0.0916667	HsG_cluster95_000160	HsG_cluster97_000170	HsG_cluster99_000462	E07175-L1_cleanbin_000017	GreatApes_cluster95_000439	E07178-L1	HsG	Homo	Homo sapiens (GER)	d__Bacteria	p__Firmicutes_A	c__Clostridia	o__Lachnospirales	f__Lachnospiraceae	g__Agathobacter	s__Agathobacter_rectalis
MGYG000002323	Bacteria	0.995833	MGYG000002323	MGYG000002323	E07178-L1_cleanbin_000024	Bacteria	0.899159	0.908333	0.0166667	HsG_cluster95_000122	HsG_cluster97_000132	HsG_cluster99_000466	E07139-L1_cleanbin_000008	GreatApes_cluster95_000183	E07178-L1	HsG	Homo	Homo sapiens (GER)	d__Bacteria	p__Firmicutes_A	c__Clostridia	o__Oscillospirales	f__Oscillospiraceae	g__Dysosmobacter	s__Dysosmobacter_sp001916835
MGYG000002322	Bacteria	0.995833	MGYG000002322	MGYG000002322	E07178-L1_cleanbin_000025	Bacteria	0.885398	0.908333	0.0416667	HsG_cluster95_000152	HsG_cluster97_000162	HsG_cluster99_000489	E07184-L1_cleanbin_000014	GreatApes_cluster95_002364	E07178-L1	HsG	Homo	Homo sapiens (GER)	d__Bacteria	p__Proteobacteria	c__Alphaproteobacteria	o__RF32	f__CAG-239	g__Scatacola_A	s__Scatacola_A_faecigallinarum
MGYG000002507	Bacteria	0.995833	MGYG000002507	MGYG000002507	E07178-L1_cleanbin_000026	Bacteria	0.855952	0.875	0.0333333	HsG_cluster95_000250	HsG_cluster97_000264	HsG_cluster99_000530	E07178-L1_cleanbin_000026	GreatApes_cluster95_000868	E07178-L1	HsG	Homo	Homo sapiens (GER)	d__Bacteria	p__Firmicutes_A	c__Clostridia	o__Oscillospirales	f__Oscillospiraceae	g__Intestinimonas	s__Intestinimonas_butyriciproducens
MGYG000002534	Bacteria	0.995833	MGYG000002534	MGYG000002534	E07178-L1_cleanbin_000028	Bacteria	0.829207	0.858333	0.05	HsG_cluster95_000077	HsG_cluster97_000083	HsG_cluster99_000560	E07139-L1_cleanbin_000001	GreatApes_cluster95_001159	E07178-L1	HsG	Homo	Homo sapiens (GER)	d__Bacteria	p__Bacteroidota	c__Bacteroidia	o__Bacteroidales	f__Rikenellaceae	g__Alistipes	s__Alistipes_onderdonkii
MGYG000002816	Bacteria	0.995833	MGYG000002816	MGYG000002816	E07178-L1_cleanbin_000029	Bacteria	0.819949	0.825	0.00833333	HsG_cluster95_000266	HsG_cluster97_000283	HsG_cluster99_000571	E07178-L1_cleanbin_000029	GreatApes_cluster95_003446	E07178-L1	HsG	Homo	Homo sapiens (GER)	d__Bacteria	p__Firmicutes_A	c__Clostridia	o__Oscillospirales	f__Ruminococcaceae	g__Negativibacillus	s__Negativibacillus_faecipullorum
MGYG000000124	Bacteria	0.995833	MGYG000000124	MGYG000000124	E07178-L1_cleanbin_000030	Bacteria	0.798024	0.808333	0.0166667	HsG_cluster95_000159	HsG_cluster97_000169	HsG_cluster99_000601	E07172-L1_cleanbin_000015	GreatApes_cluster95_001163	E07178-L1	HsG	Homo	Homo sapiens (GER)	d__Bacteria	p__Bacteroidota	c__Bacteroidia	o__Bacteroidales	f__Rikenellaceae	g__Alistipes	s__Alistipes_finegoldii
MGYG000000110	Bacteria	0.995833	MGYG000000110	MGYG000000110	E07178-L1_cleanbin_000033	Bacteria	0.76148	0.816667	0.0916667	HsG_cluster95_000215	HsG_cluster97_000228	HsG_cluster99_000634	E07197-L1_cleanbin_000010	GreatApes_cluster95_002186	E07178-L1	HsG	Homo	Homo sapiens (GER)	d__Bacteria	p__Firmicutes_A	c__Clostridia	o__Lachnospirales	f__Lachnospiraceae	g__Agathobacter	s__Agathobacter_faecis
MGYG000003386	Bacteria	0.995833	MGYG000003386	MGYG000003386	E07178-L1_cleanbin_000034	Bacteria	0.754825	0.791667	0.0583333	HsG_cluster95_000101	HsG_cluster97_000108	HsG_cluster99_000639	E07180-L1_cleanbin_000014	GreatApes_cluster95_001288	E07178-L1	HsG	Homo	Homo sapiens (GER)	d__Bacteria	p__Firmicutes_A	c__Clostridia	o__Lachnospirales	f__Lachnospiraceae	g__Coprococcus	s__Coprococcus_sp900066115
G02651-L1_cleanbin_000001	Bacteria	0.995833	Ptver_cluster97_000008	G02651-L1_cleanbin_000001	E07178-L1_cleanbin_000035	Bacteria	0.753723	0.783333	0.05	HsG_cluster95_000292	HsG_cluster97_000315	HsG_cluster99_000640	E07178-L1_cleanbin_000035	GreatApes_cluster95_002340	E07178-L1	HsG	Homo	Homo sapiens (GER)	d__Bacteria	p__Firmicutes_A	c__Clostridia	o__Oscillospirales	f__Ruminococcaceae	g__Faecalibacterium	s__Faecalibacterium_prausnitzii_C
H07637-L1_cleanbin_000031	Bacteria	0.866667	Ptver_cluster97_000008	G02651-L1_cleanbin_000001	E07178-L1_cleanbin_000036	Bacteria	0.734722	0.75	0.025	HsG_cluster95_000259	HsG_cluster97_000275	HsG_cluster99_000555	E07183-L1_cleanbin_000030	GreatApes_cluster95_000532	E07178-L1	HsG	Homo	Homo sapiens (GER)	d__Bacteria	p__Bacteroidota	c__Bacteroidia	o__Bacteroidales	f__Bacteroidaceae	g__Bacteroides	s__Bacteroides_fragilis
G02622-L1_cleanbin_000024	Bacteria	0.852244	Ptver_cluster97_000008	G02651-L1_cleanbin_000001	E07178-L1_cleanbin_000037	Bacteria	0.720833	0.75	0.05	HsG_cluster95_000041	HsG_cluster97_000044	HsG_cluster99_000676	E07187-L1_cleanbin_000002	GreatApes_cluster95_000691	E07178-L1	HsG	Homo	Homo sapiens (GER)	d__Bacteria	p__Bacteroidota	c__Bacteroidia	o__Bacteroidales	f__Bacteroidaceae	g__Bacteroides	s__Bacteroides_uniformis
G02653-L1_cleanbin_000053	Bacteria	0.803179	Ptver_cluster97_000008	G02651-L1_cleanbin_000001	E07178-L1_cleanbin_000038	Bacteria	0.832143	0.875	0.075	HsG_cluster95_000146	HsG_cluster97_000156	HsG_cluster99_000556	E07147-L1_cleanbin_000014	GreatApes_cluster95_002329	E07178-L1	HsG	Homo	Homo sapiens (GER)	d__Bacteria	p__Firmicutes_A	c__Clostridia	o__Lachnospirales	f__Lachnospiraceae	g__Acetatifactor	s__Acetatifactor_intestinalis
H07645-L1_cleanbin_000057	Bacteria	0.65	Ptver_cluster97_000008	G02651-L1_cleanbin_000001	E07178-L1_cleanbin_000039	Bacteria	0.713889	0.75	0.0583333	HsG_cluster95_000150	HsG_cluster97_000160	HsG_cluster99_000689	E07197-L1_cleanbin_000009	GreatApes_cluster95_002339	E07178-L1	HsG	Homo	Homo sapiens (GER)	d__Bacteria	p__Firmicutes_A	c__Clostridia	o__Oscillospirales	f__Ruminococcaceae	g__Faecalibacterium	s__Faecalibacterium_prausnitzii_D
G02649-L1_cleanbin_000069	Bacteria	0.618333	Ptver_cluster97_000421	G02649-L1_cleanbin_000069	E07178-L1_cleanbin_000040	Bacteria	0.647917	0.666667	0.025	HsG_cluster95_000330	HsG_cluster97_000363	HsG_cluster99_000747	E07178-L1_cleanbin_000040	GreatApes_cluster95_000917	E07178-L1	HsG	Homo	Homo sapiens (GER)	d__Bacteria	p__Firmicutes_A	c__Clostridia	o__Oscillospirales	f__Acutalibacteraceae	g__Anaeromassilibacillus	s__Anaeromassilibacillus_stercoravium
G02647-L1_cleanbin_000068	Bacteria	0.587785	Ptver_cluster97_000008	G02651-L1_cleanbin_000001	E07178-L1_cleanbin_000042	Bacteria	0.616667	0.616667	0	HsG_cluster95_000338	HsG_cluster97_000374	HsG_cluster99_000763	E07178-L1_cleanbin_000042	GreatApes_cluster95_003592	E07178-L1	HsG	Homo	Homo sapiens (GER)	d__Bacteria	p__Firmicutes	c__Bacilli	o__RF39	f__UBA660	g__CAG-417	s__CAG-417_sp000432835
G02648-L1_cleanbin_000054	Bacteria	0.543408	Ptver_cluster97_000008	G02651-L1_cleanbin_000001	E07178-L1_cleanbin_000043	Bacteria	0.591667	0.591667	0	HsG_cluster95_000346	HsG_cluster97_000386	HsG_cluster99_000782	E07178-L1_cleanbin_000043	NA	E07178-L1	HsG	Homo	Homo sapiens (GER)	NA	NA	NA	NA	NA	NA	NA
G02640-L1_cleanbin_000044	Bacteria	0.517063	Ptver_cluster97_000558	G02640-L1_cleanbin_000044	E07178-L1_cleanbin_000044	Bacteria	0.558333	0.558333	0	HsG_cluster95_000350	HsG_cluster97_000397	HsG_cluster99_000803	E07178-L1_cleanbin_000044	NA	E07178-L1	HsG	Homo	Homo sapiens (GER)	NA	NA	NA	NA	NA	NA	NA
MGYG000002458	Bacteria	0.995833	MGYG000002458	MGYG000002458	E07178-L1_cleanbin_000045	Bacteria	0.542424	0.55	0.00833333	HsG_cluster95_000034	HsG_cluster97_000399	HsG_cluster99_000808	E07178-L1_cleanbin_000045	GreatApes_cluster95_000012	E07178-L1	HsG	Homo	Homo sapiens (GER)	d__Bacteria	p__Bacteroidota	c__Bacteroidia	o__Bacteroidales	f__Bacteroidaceae	g__Phocaeicola	s__Phocaeicola_dorei
MGYG000002524	Bacteria	0.995833	MGYG000002524	MGYG000002524	E07178-L1_cleanbin_000046	Bacteria	0.503676	0.566667	0.075	HsG_cluster95_000199	HsG_cluster97_000210	HsG_cluster99_000835	E07188-L1_cleanbin_000016	GreatApes_cluster95_002154	E07178-L1	HsG	Homo	Homo sapiens (GER)	d__Bacteria	p__Firmicutes_A	c__Clostridia	o__Lachnospirales	f__Lachnospiraceae	g__Lachnospira	s__Lachnospira_rogosae_A
MGYG000002471	Bacteria	0.995833	MGYG000002471	MGYG000002471	E07180-L1_cleanbin_000001	Bacteria	0.995833	1	0.00833333	HsG_cluster95_000013	HsG_cluster97_000013	HsG_cluster99_000015	E07180-L1_cleanbin_000001	GreatApes_cluster95_000212	E07180-L1	HsG	Homo	Homo sapiens (GER)	d__Bacteria	p__Firmicutes_A	c__Clostridia	o__Lachnospirales	f__Anaerotignaceae	g__Anaerotignum	s__Anaerotignum_sp001304995
MGYG000002465	Bacteria	0.995833	MGYG000002465	MGYG000002465	E07180-L1_cleanbin_000002	Bacteria	0.995833	1	0.00833333	HsG_cluster95_000006	HsG_cluster97_000006	HsG_cluster99_000022	E07172-L1_cleanbin_000001	GreatApes_cluster95_000032	E07180-L1	HsG	Homo	Homo sapiens (GER)	d__Bacteria	p__Bacteroidota	c__Bacteroidia	o__Bacteroidales	f__Barnesiellaceae	g__Barnesiella	s__Barnesiella_intestinihominis
MGYG000002466	Bacteria	0.995833	MGYG000002466	MGYG000002466	E07180-L1_cleanbin_000003	Bacteria	0.991667	1	0.0166667	HsG_cluster95_000031	HsG_cluster97_000034	HsG_cluster99_000048	E07180-L1_cleanbin_000003	GreatApes_cluster95_000336	E07180-L1	HsG	Homo	Homo sapiens (GER)	d__Bacteria	p__Bacteroidota	c__Bacteroidia	o__Bacteroidales	f__Tannerellaceae	g__Parabacteroides	s__Parabacteroides_merdae
MGYG000002467	Bacteria	0.995833	MGYG000002467	MGYG000002467	E07180-L1_cleanbin_000004	Bacteria	0.991667	1	0.0166667	HsG_cluster95_000027	HsG_cluster97_000030	HsG_cluster99_000044	E07147-L1_cleanbin_000001	GreatApes_cluster95_000330	E07180-L1	HsG	Homo	Homo sapiens (GER)	d__Bacteria	p__Firmicutes_A	c__Clostridia	o__Oscillospirales	f__Acutalibacteraceae	g__Eubacterium_R	s__Eubacterium_R_sp000434995
MGYG000002461	Bacteria	0.995833	MGYG000002461	MGYG000002461	E07180-L1_cleanbin_000005	Bacteria	0.9875	1	0.025	HsG_cluster95_000035	HsG_cluster97_000038	HsG_cluster99_000053	E07180-L1_cleanbin_000005	GreatApes_cluster95_000539	E07180-L1	HsG	Homo	Homo sapiens (GER)	d__Bacteria	p__Firmicutes_A	c__Clostridia	o__UBA1381	f__UBA1381	g__CAG-41	s__CAG-41_sp900066215
MGYG000002462	Bacteria	0.995833	MGYG000002462	MGYG000002462	E07180-L1_cleanbin_000006	Bacteria	0.983298	0.991667	0.0166667	HsG_cluster95_000041	HsG_cluster97_000044	HsG_cluster99_000067	E07187-L1_cleanbin_000002	GreatApes_cluster95_000691	E07180-L1	HsG	Homo	Homo sapiens (GER)	d__Bacteria	p__Bacteroidota	c__Bacteroidia	o__Bacteroidales	f__Bacteroidaceae	g__Bacteroides	s__Bacteroides_uniformis
MGYG000002525	Bacteria	0.995833	MGYG000002525	MGYG000002525	E07180-L1_cleanbin_000007	Bacteria	0.983263	0.991667	0.0166667	HsG_cluster95_000044	HsG_cluster97_000047	HsG_cluster99_000085	E07182-L1_cleanbin_000002	GreatApes_cluster95_000864	E07180-L1	HsG	Homo	Homo sapiens (GER)	d__Bacteria	p__Firmicutes_A	c__Clostridia	o__Oscillospirales	f__Ruminococcaceae	g__Ruminococcus_D	s__Ruminococcus_D_bicirculans
MGYG000001457	Bacteria	0.995833	MGYG000001457	MGYG000001457	E07180-L1_cleanbin_000008	Bacteria	0.983263	0.991667	0.0166667	HsG_cluster95_000024	HsG_cluster97_000026	HsG_cluster99_000092	E07196-L1_cleanbin_000002	GreatApes_cluster95_000190	E07180-L1	HsG	Homo	Homo sapiens (GER)	d__Bacteria	p__Firmicutes_C	c__Negativicutes	o__Veillonellales	f__Dialisteraceae	g__Dialister	s__Dialister_invisus
MGYG000001537	Bacteria	0.995833	MGYG000001537	MGYG000001537	E07180-L1_cleanbin_000009	Bacteria	0.979167	1	0.0416667	HsG_cluster95_000062	HsG_cluster97_000067	HsG_cluster99_000103	E07180-L1_cleanbin_000009	GreatApes_cluster95_001089	E07180-L1	HsG	Homo	Homo sapiens (GER)	d__Bacteria	p__Firmicutes_A	c__Clostridia	o__Oscillospirales	f__Ruminococcaceae	g__Fournierella	s__Fournierella_excrementavium
MGYG000004125	Bacteria	0.995833	MGYG000004125	MGYG000004125	E07180-L1_cleanbin_000010	Bacteria	0.979167	1	0.0416667	HsG_cluster95_000061	HsG_cluster97_000066	HsG_cluster99_000102	E07180-L1_cleanbin_000010	GreatApes_cluster95_000349	E07180-L1	HsG	Homo	Homo sapiens (GER)	d__Bacteria	p__Firmicutes_A	c__Clostridia	o__Oscillospirales	f__Ruminococcaceae	g__Gemmiger	s__Gemmiger_formicilis
MGYG000002789	Bacteria	0.995833	MGYG000002789	MGYG000002789	E07180-L1_cleanbin_000011	Bacteria	0.979096	0.983333	0.00833333	HsG_cluster95_000079	HsG_cluster97_000085	HsG_cluster99_000139	E07146-L1_cleanbin_000003	GreatApes_cluster95_001162	E07180-L1	HsG	Homo	Homo sapiens (GER)	d__Bacteria	p__Bacteroidota	c__Bacteroidia	o__Bacteroidales	f__Rikenellaceae	g__Tidjanibacter	s__Tidjanibacter_inops_A
H07640-L1_cleanbin_000001	Bacteria	0.995833	HsA2_cluster97_000010	H07640-L1_cleanbin_000001	E07180-L1_cleanbin_000012	Bacteria	0.975	0.975	0	HsG_cluster95_000077	HsG_cluster97_000083	HsG_cluster99_000159	E07139-L1_cleanbin_000001	GreatApes_cluster95_001159	E07180-L1	HsG	Homo	Homo sapiens (GER)	d__Bacteria	p__Bacteroidota	c__Bacteroidia	o__Bacteroidales	f__Rikenellaceae	g__Alistipes	s__Alistipes_onderdonkii
MGYG000002047	Bacteria	0.991667	MGYG000002047	MGYG000002047	E07180-L1_cleanbin_000013	Bacteria	0.975	1	0.05	HsG_cluster95_000084	HsG_cluster97_000091	HsG_cluster99_000147	E07180-L1_cleanbin_000013	GreatApes_cluster95_001303	E07180-L1	HsG	Homo	Homo sapiens (GER)	d__Bacteria	p__Firmicutes_A	c__Clostridia	o__Christensenellales	f__QALW01	g__UMGS1322	s__UMGS1322_sp900550765
H07598-L1_cleanbin_000021	Bacteria	0.828333	HsA2_cluster97_000010	H07640-L1_cleanbin_000001	E07180-L1_cleanbin_000014	Bacteria	0.970833	1	0.0583333	HsG_cluster95_000101	HsG_cluster97_000108	HsG_cluster99_000179	E07180-L1_cleanbin_000014	GreatApes_cluster95_001288	E07180-L1	HsG	Homo	Homo sapiens (GER)	d__Bacteria	p__Firmicutes_A	c__Clostridia	o__Lachnospirales	f__Lachnospiraceae	g__Coprococcus	s__Coprococcus_sp900066115
MGYG000003979	Bacteria	0.995833	MGYG000003979	MGYG000003979	E07180-L1_cleanbin_000015	Bacteria	0.966667	0.966667	0	HsG_cluster95_000114	HsG_cluster97_000123	HsG_cluster99_000200	E07180-L1_cleanbin_000015	GreatApes_cluster95_000040	E07180-L1	HsG	Homo	Homo sapiens (GER)	d__Bacteria	p__Firmicutes_A	c__Clostridia	o__Oscillospirales	f__Acutalibacteraceae	g__UBA1417	s__UBA1417_sp003531055
G02643-L1_cleanbin_000026	Bacteria	0.995833	Ptver_cluster97_000004	G02643-L1_cleanbin_000026	E07180-L1_cleanbin_000016	Bacteria	0.966667	1	0.0666667	HsG_cluster95_000118	HsG_cluster97_000127	HsG_cluster99_000208	E07152-L1_cleanbin_000010	GreatApes_cluster95_001805	E07180-L1	HsG	Homo	Homo sapiens (GER)	d__Bacteria	p__Firmicutes_A	c__Clostridia	o__Lachnospirales	f__Lachnospiraceae	g__UBA11774	s__UBA11774_sp003507655
G02634-L1_cleanbin_000021	Bacteria	0.979096	Ptver_cluster97_000004	G02643-L1_cleanbin_000026	E07180-L1_cleanbin_000017	Bacteria	0.962218	0.983333	0.0416667	HsG_cluster95_000137	HsG_cluster97_000147	HsG_cluster99_000253	E07180-L1_cleanbin_000017	GreatApes_cluster95_002198	E07180-L1	HsG	Homo	Homo sapiens (GER)	d__Bacteria	p__Firmicutes_A	c__Clostridia	o__Oscillospirales	f__Ruminococcaceae	g__Faecalibacterium	s__Faecalibacterium_sp900539885
G02653-L1_cleanbin_000023	Bacteria	0.940805	Ptver_cluster97_000159	G02653-L1_cleanbin_000023	E07180-L1_cleanbin_000018	Bacteria	0.962147	0.983333	0.0416667	HsG_cluster95_000138	HsG_cluster97_000148	HsG_cluster99_000255	E07180-L1_cleanbin_000018	GreatApes_cluster95_000688	E07180-L1	HsG	Homo	Homo sapiens (GER)	d__Bacteria	p__Firmicutes_A	c__Clostridia	o__Oscillospirales	f__Ruminococcaceae	g__Gemmiger	s__Gemmiger_qucibialis
G02619-L1_cleanbin_000018	Bacteria	0.920495	Ptver_cluster97_000004	G02643-L1_cleanbin_000026	E07180-L1_cleanbin_000019	Bacteria	0.95	0.95	0	HsG_cluster95_000165	HsG_cluster97_000175	HsG_cluster99_000317	E07139-L1_cleanbin_000011	GreatApes_cluster95_002621	E07180-L1	HsG	Homo	Homo sapiens (GER)	d__Bacteria	p__Verrucomicrobiota	c__Verrucomicrobiae	o__Verrucomicrobiales	f__Akkermansiaceae	g__Akkermansia	s__Akkermansia_muciniphila
H07600-L1_cleanbin_000029	Bacteria	0.865476	Ptver_cluster97_000004	G02643-L1_cleanbin_000026	E07180-L1_cleanbin_000020	Bacteria	0.95	0.95	0	HsG_cluster95_000141	HsG_cluster97_000151	HsG_cluster99_000308	E07189-L1_cleanbin_000015	GreatApes_cluster95_002259	E07180-L1	HsG	Homo	Homo sapiens (GER)	d__Bacteria	p__Actinobacteriota	c__Actinomycetia	o__Actinomycetales	f__Bifidobacteriaceae	g__Bifidobacterium	s__Bifidobacterium_adolescentis
G02648-L1_cleanbin_000037	Bacteria	0.800081	Ptver_cluster97_000272	G02648-L1_cleanbin_000037	E07180-L1_cleanbin_000021	Bacteria	0.94965	0.991667	0.0833333	HsG_cluster95_000161	HsG_cluster97_000171	HsG_cluster99_000327	E07146-L1_cleanbin_000016	GreatApes_cluster95_002185	E07180-L1	HsG	Homo	Homo sapiens (GER)	d__Bacteria	p__Firmicutes_A	c__Clostridia	o__Lachnospirales	f__Lachnospiraceae	g__Lachnospira	s__Lachnospira_eligens_A
G02642-L1_cleanbin_000035	Bacteria	0.753495	Ptver_cluster97_000004	G02643-L1_cleanbin_000026	E07180-L1_cleanbin_000022	Bacteria	0.945268	0.983333	0.075	HsG_cluster95_000181	HsG_cluster97_000191	HsG_cluster99_000351	E07180-L1_cleanbin_000022	GreatApes_cluster95_002432	E07180-L1	HsG	Homo	Homo sapiens (GER)	d__Bacteria	p__Firmicutes_A	c__Clostridia	o__Lachnospirales	f__Lachnospiraceae	g__Ventrisoma	s__Ventrisoma_faecale
G02613-L1_cleanbin_000020	Bacteria	0.716667	Ptver_cluster97_000004	G02643-L1_cleanbin_000026	E07180-L1_cleanbin_000023	Bacteria	0.941667	0.941667	0	HsG_cluster95_000185	HsG_cluster97_000195	HsG_cluster99_000357	E07180-L1_cleanbin_000023	GreatApes_cluster95_001368	E07180-L1	HsG	Homo	Homo sapiens (GER)	d__Bacteria	p__Firmicutes_A	c__Clostridia	o__Oscillospirales	f__Ruminococcaceae	g__Ruthenibacterium	s__Ruthenibacterium_merdipullorum
E07196-L1_cleanbin_000001	Bacteria	0.995833	HsG_cluster97_000012	E07196-L1_cleanbin_000001	E07180-L1_cleanbin_000024	Bacteria	0.932817	0.941667	0.0166667	HsG_cluster95_000022	HsG_cluster97_000024	HsG_cluster99_000035	E07152-L1_cleanbin_000001	GreatApes_cluster95_000361	E07180-L1	HsG	Homo	Homo sapiens (GER)	d__Bacteria	p__Firmicutes_A	c__Clostridia	o__Oscillospirales	f__Ruminococcaceae	g__Ruthenibacterium	s__Ruthenibacterium_lactatiformans
MGYG000004137	Bacteria	0.995833	MGYG000004137	MGYG000004137	E07180-L1_cleanbin_000026	Bacteria	0.901754	0.95	0.0916667	HsG_cluster95_000102	HsG_cluster97_000109	HsG_cluster99_000464	E07183-L1_cleanbin_000006	GreatApes_cluster95_001300	E07180-L1	HsG	Homo	Homo sapiens (GER)	d__Bacteria	p__Firmicutes_A	c__Clostridia	o__Lachnospirales	f__Lachnospiraceae	g__Eubacterium_F	s__Eubacterium_F_sp003491505
E07152-L1_cleanbin_000004	Bacteria	0.991667	HsG_cluster97_000012	E07196-L1_cleanbin_000001	E07180-L1_cleanbin_000027	Bacteria	0.886111	0.9	0.025	HsG_cluster95_000230	HsG_cluster97_000244	HsG_cluster99_000488	E07180-L1_cleanbin_000027	GreatApes_cluster95_003727	E07180-L1	HsG	Homo	Homo sapiens (GER)	d__Bacteria	p__Firmicutes_A	c__Clostridia	o__Oscillospirales	f__Oscillospiraceae	g__NSJ-51	s__NSJ-51_sp900549795
E07189-L1_cleanbin_000003	Bacteria	0.987465	HsG_cluster97_000012	E07196-L1_cleanbin_000001	E07180-L1_cleanbin_000028	Bacteria	0.880682	0.916667	0.0666667	HsG_cluster95_000147	HsG_cluster97_000157	HsG_cluster99_000269	E07178-L1_cleanbin_000011	GreatApes_cluster95_002331	E07180-L1	HsG	Homo	Homo sapiens (GER)	d__Bacteria	p__Firmicutes_A	c__Clostridia	o__Lachnospirales	f__Lachnospiraceae	g__Butyribacter	s__Butyribacter_sp003529475
E07175-L1_cleanbin_000013	Bacteria	0.962356	HsG_cluster97_000012	E07196-L1_cleanbin_000001	E07180-L1_cleanbin_000029	Bacteria	0.876644	0.908333	0.0583333	HsG_cluster95_000235	HsG_cluster97_000249	HsG_cluster99_000500	E07180-L1_cleanbin_000029	GreatApes_cluster95_002190	E07180-L1	HsG	Homo	Homo sapiens (GER)	d__Bacteria	p__Firmicutes_A	c__Clostridia	o__Lachnospirales	f__Lachnospiraceae	g__Lachnospira	s__Lachnospira_sp000437735
H07599-L1_cleanbin_000027	Bacteria	0.823333	HsA2_cluster97_000176	H07599-L1_cleanbin_000027	E07180-L1_cleanbin_000030	Bacteria	0.866667	0.866667	0	HsG_cluster95_000113	HsG_cluster97_000121	HsG_cluster99_000511	E07183-L1_cleanbin_000009	GreatApes_cluster95_001845	E07180-L1	HsG	Homo	Homo sapiens (GER)	d__Bacteria	p__Actinobacteriota	c__Actinomycetia	o__Actinomycetales	f__Bifidobacteriaceae	g__Bifidobacterium	s__Bifidobacterium_longum
H07687-L1_cleanbin_000049	Bacteria	0.683712	HsA1_cluster97_000279	H07687-L1_cleanbin_000049	E07180-L1_cleanbin_000031	Bacteria	0.865476	0.875	0.0166667	HsG_cluster95_000173	HsG_cluster97_000183	HsG_cluster99_000515	E07175-L1_cleanbin_000019	GreatApes_cluster95_001461	E07180-L1	HsG	Homo	Homo sapiens (GER)	d__Bacteria	p__Firmicutes_A	c__Clostridia	o__Christensenellales	f__CAG-138	g__PeH17	s__PeH17_sp000435055
H07646-L1_cleanbin_000002	Bacteria	0.995833	Gberingei_cluster97_000004	H07646-L1_cleanbin_000002	E07180-L1_cleanbin_000033	Bacteria	0.828333	0.833333	0.00833333	HsG_cluster95_000105	HsG_cluster97_000113	HsG_cluster99_000185	E07192-L1_cleanbin_000011	GreatApes_cluster95_000863	E07180-L1	HsG	Homo	Homo sapiens (GER)	d__Bacteria	p__Firmicutes_A	c__Clostridia	o__Oscillospirales	f__Oscillospiraceae	g__Lawsonibacter	s__Lawsonibacter_asaccharolyticus
H07634-L1_cleanbin_000043	Bacteria	0.882321	Gberingei_cluster97_000004	H07646-L1_cleanbin_000002	E07180-L1_cleanbin_000034	Bacteria	0.85119	0.875	0.0416667	HsG_cluster95_000251	HsG_cluster97_000267	HsG_cluster99_000535	E07180-L1_cleanbin_000034	GreatApes_cluster95_000193	E07180-L1	HsG	Homo	Homo sapiens (GER)	d__Bacteria	p__Firmicutes_A	c__Clostridia	o__Oscillospirales	f__Oscillospiraceae	g__Lawsonibacter	s__Lawsonibacter_sp900066825
G02648-L1_cleanbin_000001	Bacteria	0.995833	Ptver_cluster97_000007	G02648-L1_cleanbin_000001	E07180-L1_cleanbin_000035	Bacteria	0.828333	0.833333	0.00833333	HsG_cluster95_000263	HsG_cluster97_000279	HsG_cluster99_000564	E07180-L1_cleanbin_000035	GreatApes_cluster95_002677	E07180-L1	HsG	Homo	Homo sapiens (GER)	d__Bacteria	p__Firmicutes_A	c__Clostridia	o__Peptostreptococcales	f__Anaerovoracaceae	g__Fimisoma	s__Fimisoma_sp900540145
G02632-L1_cleanbin_000002	Bacteria	0.987465	Ptver_cluster97_000007	G02648-L1_cleanbin_000001	E07180-L1_cleanbin_000036	Bacteria	0.826815	0.841667	0.025	HsG_cluster95_000264	HsG_cluster97_000280	HsG_cluster99_000565	E07180-L1_cleanbin_000036	GreatApes_cluster95_002427	E07180-L1	HsG	Homo	Homo sapiens (GER)	d__Bacteria	p__Firmicutes	c__Bacilli	o__Erysipelotrichales	f__Coprobacillaceae	g__Faecalibacillus	s__Faecalibacillus_intestinalis
G02635-L1_cleanbin_000002	Bacteria	0.979096	Ptver_cluster97_000007	G02648-L1_cleanbin_000001	E07180-L1_cleanbin_000037	Bacteria	0.805882	0.85	0.075	HsG_cluster95_000271	HsG_cluster97_000289	HsG_cluster99_000590	E07180-L1_cleanbin_000037	GreatApes_cluster95_002577	E07180-L1	HsG	Homo	Homo sapiens (GER)	d__Bacteria	p__Firmicutes_A	c__Clostridia	o__Lachnospirales	f__Lachnospiraceae	g__Eisenbergiella	s__Eisenbergiella_sp900555195
G02644-L1_cleanbin_000003	Bacteria	0.979096	Ptver_cluster97_000007	G02648-L1_cleanbin_000001	E07180-L1_cleanbin_000039	Bacteria	0.752839	0.758333	0.00833333	HsG_cluster95_000157	HsG_cluster97_000167	HsG_cluster99_000292	E07187-L1_cleanbin_000011	GreatApes_cluster95_001157	E07180-L1	HsG	Homo	Homo sapiens (GER)	d__Bacteria	p__Firmicutes_A	c__Clostridia	o__Oscillospirales	f__Oscillospiraceae	g__Dysosmobacter	s__Dysosmobacter_welbionis
G02645-L1_cleanbin_000006	Bacteria	0.979096	Ptver_cluster97_000007	G02648-L1_cleanbin_000001	E07180-L1_cleanbin_000040	Bacteria	0.719195	0.741667	0.0333333	HsG_cluster95_000308	HsG_cluster97_000333	HsG_cluster99_000681	E07180-L1_cleanbin_000040	GreatApes_cluster95_005490	E07180-L1	HsG	Homo	Homo sapiens (GER)	d__Bacteria	p__Firmicutes_A	c__Clostridia	o__Lachnospirales	f__Lachnospiraceae	g__Copromonas	s__Copromonas_spGreatApes005490
G02647-L1_cleanbin_000010	Bacteria	0.975	Ptver_cluster97_000007	G02648-L1_cleanbin_000001	E07180-L1_cleanbin_000041	Bacteria	0.7	0.7	0	HsG_cluster95_000286	HsG_cluster97_000306	HsG_cluster99_000705	E07183-L1_cleanbin_000033	GreatApes_cluster95_002274	E07180-L1	HsG	Homo	Homo sapiens (GER)	d__Bacteria	p__Firmicutes_A	c__Clostridia	o__Oscillospirales	f__Oscillospiraceae	g__Enterenecus	s__Enterenecus_sp900549885
G02637-L1_cleanbin_000011	Bacteria	0.970726	Ptver_cluster97_000007	G02648-L1_cleanbin_000001	E07180-L1_cleanbin_000042	Bacteria	0.665041	0.683333	0.025	HsG_cluster95_000324	HsG_cluster97_000354	HsG_cluster99_000735	E07180-L1_cleanbin_000042	GreatApes_cluster95_003139	E07180-L1	HsG	Homo	Homo sapiens (GER)	d__Bacteria	p__Firmicutes_A	c__Clostridia	o__Lachnospirales	f__Lachnospiraceae	g__Eisenbergiella	s__Eisenbergiella_intestinigallinarum
H07675-L1_cleanbin_000029	Bacteria	0.915991	Ptschw_cluster97_000122	H07675-L1_cleanbin_000029	E07180-L1_cleanbin_000043	Bacteria	0.603153	0.616667	0.0166667	HsG_cluster95_000342	HsG_cluster97_000378	HsG_cluster99_000771	E07180-L1_cleanbin_000043	GreatApes_cluster95_003388	E07180-L1	HsG	Homo	Homo sapiens (GER)	d__Bacteria	p__Firmicutes_A	c__Clostridia	o__TANB77	f__CAG-508	g__CAG-273	s__CAG-273_sp000438355
G02617-L1_cleanbin_000001	Bacteria	0.995833	Ptver_cluster97_000005	G02617-L1_cleanbin_000001	E07180-L1_cleanbin_000045	Bacteria	0.57054	0.591667	0.025	HsG_cluster95_000132	HsG_cluster97_000391	HsG_cluster99_000793	E07180-L1_cleanbin_000045	GreatApes_cluster95_002091	E07180-L1	HsG	Homo	Homo sapiens (GER)	d__Bacteria	p__Proteobacteria	c__Alphaproteobacteria	o__RF32	f__CAG-239	g__51-20	s__51-20_sp001917175
H07637-L1_cleanbin_000001	Bacteria	0.995833	Ptver_cluster97_000005	G02617-L1_cleanbin_000001	E07180-L1_cleanbin_000046	Bacteria	0.563498	0.591667	0.0333333	HsG_cluster95_000100	HsG_cluster97_000107	HsG_cluster99_000799	E07139-L1_cleanbin_000005	GreatApes_cluster95_000686	E07180-L1	HsG	Homo	Homo sapiens (GER)	d__Bacteria	p__Firmicutes_A	c__Clostridia	o__Lachnospirales	f__Lachnospiraceae	g__CAG-127	s__CAG-127_sp900319515
G02616-L1_cleanbin_000001	Bacteria	0.983263	Ptver_cluster97_000005	G02617-L1_cleanbin_000001	E07180-L1_cleanbin_000047	Bacteria	0.510897	0.541667	0.0333333	HsG_cluster95_000359	HsG_cluster97_000416	HsG_cluster99_000831	E07180-L1_cleanbin_000047	GreatApes_cluster95_001025	E07180-L1	HsG	Homo	Homo sapiens (GER)	d__Bacteria	p__Firmicutes_A	c__Clostridia	o__Oscillospirales	f__Oscillospiraceae	g__Faecousia	s__Faecousia_gallistercoris
G02620-L1_cleanbin_000011	Bacteria	0.958053	Ptver_cluster97_000005	G02617-L1_cleanbin_000001	E07182-L1_cleanbin_000001	Bacteria	0.987465	0.991667	0.00833333	HsG_cluster95_000002	HsG_cluster97_000002	HsG_cluster99_000059	E07193-L1_cleanbin_000001	GreatApes_cluster95_000034	E07182-L1	HsG	Homo	Homo sapiens (GER)	d__Bacteria	p__Firmicutes_A	c__Clostridia	o__Oscillospirales	f__Oscillospiraceae	g__ER4	s__ER4_sp000765235
G02606-L1_cleanbin_000015	Bacteria	0.90303	Ptver_cluster97_000005	G02617-L1_cleanbin_000001	E07182-L1_cleanbin_000002	Bacteria	0.983333	0.983333	0	HsG_cluster95_000044	HsG_cluster97_000047	HsG_cluster99_000070	E07182-L1_cleanbin_000002	GreatApes_cluster95_000864	E07182-L1	HsG	Homo	Homo sapiens (GER)	d__Bacteria	p__Firmicutes_A	c__Clostridia	o__Oscillospirales	f__Ruminococcaceae	g__Ruminococcus_D	s__Ruminococcus_D_bicirculans
G02653-L1_cleanbin_000055	Bacteria	0.789583	Ptver_cluster97_000005	G02617-L1_cleanbin_000001	E07182-L1_cleanbin_000003	Bacteria	0.983263	0.991667	0.0166667	HsG_cluster95_000055	HsG_cluster97_000060	HsG_cluster99_000095	E07182-L1_cleanbin_000003	GreatApes_cluster95_000987	E07182-L1	HsG	Homo	Homo sapiens (GER)	d__Bacteria	p__Firmicutes_C	c__Negativicutes	o__Acidaminococcales	f__Acidaminococcaceae	g__Phascolarctobacterium_A	s__Phascolarctobacterium_A_succinatutens
MGYG000004062	Bacteria	0.995833	MGYG000004062	MGYG000004062	E07182-L1_cleanbin_000004	Bacteria	0.979167	1	0.0416667	HsG_cluster95_000064	HsG_cluster97_000069	HsG_cluster99_000108	E07150-L1_cleanbin_000006	GreatApes_cluster95_000689	E07182-L1	HsG	Homo	Homo sapiens (GER)	d__Bacteria	p__Firmicutes_A	c__Clostridia	o__Lachnospirales	f__Lachnospiraceae	g__Coprococcus	s__Coprococcus_eutactus_A
E07150-L1_cleanbin_000005	Bacteria	0.987465	HsG_cluster97_000041	E07150-L1_cleanbin_000005	E07182-L1_cleanbin_000005	Bacteria	0.975	0.975	0	HsG_cluster95_000091	HsG_cluster97_000098	HsG_cluster99_000156	E07175-L1_cleanbin_000009	GreatApes_cluster95_001336	E07182-L1	HsG	Homo	Homo sapiens (GER)	d__Bacteria	p__Bacteroidota	c__Bacteroidia	o__Bacteroidales	f__UBA932	g__Cryptobacteroides	s__Cryptobacteroides_sp000431015
G02647-L1_cleanbin_000061	Bacteria	0.704924	Ptver_cluster97_000327	G02647-L1_cleanbin_000061	E07182-L1_cleanbin_000006	Bacteria	0.970726	0.975	0.00833333	HsG_cluster95_000010	HsG_cluster97_000010	HsG_cluster99_000186	E07184-L1_cleanbin_000002	GreatApes_cluster95_000026	E07182-L1	HsG	Homo	Homo sapiens (GER)	d__Bacteria	p__Firmicutes_A	c__Clostridia	o__Oscillospirales	f__Oscillospiraceae	g__CAG-103	s__CAG-103_sp000432375
MGYG000004262	Bacteria	0.995833	MGYG000004262	MGYG000004262	E07182-L1_cleanbin_000007	Bacteria	0.966667	1	0.0666667	HsG_cluster95_000117	HsG_cluster97_000126	HsG_cluster99_000205	E07182-L1_cleanbin_000007	GreatApes_cluster95_000690	E07182-L1	HsG	Homo	Homo sapiens (GER)	d__Bacteria	p__Firmicutes_A	c__Clostridia	o__Lachnospirales	f__Lachnospiraceae	g__RUG115	s__RUG115_sp900066395
H07622-L1_cleanbin_000038	Bacteria	0.806463	HsA1_cluster97_000217	H07622-L1_cleanbin_000038	E07182-L1_cleanbin_000008	Bacteria	0.966453	0.975	0.0166667	HsG_cluster95_000104	HsG_cluster97_000112	HsG_cluster99_000224	E07146-L1_cleanbin_000008	GreatApes_cluster95_001628	E07182-L1	HsG	Homo	Homo sapiens (GER)	d__Bacteria	p__Firmicutes_A	c__Clostridia	o__Oscillospirales	f__Acutalibacteraceae	g__CAG-177	s__CAG-177_sp003514385
MGYG000002589	Bacteria	0.995833	MGYG000002589	MGYG000002589	E07182-L1_cleanbin_000009	Bacteria	0.962356	0.966667	0.00833333	HsG_cluster95_000006	HsG_cluster97_000006	HsG_cluster99_000242	E07172-L1_cleanbin_000001	GreatApes_cluster95_000032	E07182-L1	HsG	Homo	Homo sapiens (GER)	d__Bacteria	p__Bacteroidota	c__Bacteroidia	o__Bacteroidales	f__Barnesiellaceae	g__Barnesiella	s__Barnesiella_intestinihominis
MGYG000001611	Bacteria	0.995833	MGYG000001611	MGYG000001611	E07182-L1_cleanbin_000010	Bacteria	0.962255	0.991667	0.0583333	HsG_cluster95_000102	HsG_cluster97_000109	HsG_cluster99_000249	E07183-L1_cleanbin_000006	GreatApes_cluster95_001300	E07182-L1	HsG	Homo	Homo sapiens (GER)	d__Bacteria	p__Firmicutes_A	c__Clostridia	o__Lachnospirales	f__Lachnospiraceae	g__Eubacterium_F	s__Eubacterium_F_sp003491505
MGYG000002057	Bacteria	0.995833	MGYG000002057	MGYG000002057	E07182-L1_cleanbin_000011	Bacteria	0.949506	0.983333	0.0666667	HsG_cluster95_000098	HsG_cluster97_000105	HsG_cluster99_000333	E07139-L1_cleanbin_000004	GreatApes_cluster95_001500	E07182-L1	HsG	Homo	Homo sapiens (GER)	d__Bacteria	p__Bacteroidota	c__Bacteroidia	o__Bacteroidales	f__Rikenellaceae	g__Alistipes	s__Alistipes_putredinis
E07139-L1_cleanbin_000008	Bacteria	0.966453	HsG_cluster97_000132	E07139-L1_cleanbin_000008	E07182-L1_cleanbin_000012	Bacteria	0.94529	0.958333	0.025	HsG_cluster95_000138	HsG_cluster97_000148	HsG_cluster99_000348	E07180-L1_cleanbin_000018	GreatApes_cluster95_000688	E07182-L1	HsG	Homo	Homo sapiens (GER)	d__Bacteria	p__Firmicutes_A	c__Clostridia	o__Oscillospirales	f__Ruminococcaceae	g__Gemmiger	s__Gemmiger_qucibialis
E07178-L1_cleanbin_000024	Bacteria	0.899159	HsG_cluster97_000132	E07139-L1_cleanbin_000008	E07182-L1_cleanbin_000013	Bacteria	0.945085	0.975	0.0583333	HsG_cluster95_000109	HsG_cluster97_000117	HsG_cluster99_000355	E07178-L1_cleanbin_000009	GreatApes_cluster95_001752	E07182-L1	HsG	Homo	Homo sapiens (GER)	d__Bacteria	p__Firmicutes_A	c__Clostridia	o__Lachnospirales	f__Lachnospiraceae	g__Eisenbergiella	s__Eisenbergiella_sp900066775
H07640-L1_cleanbin_000023	Bacteria	0.889985	HsA2_cluster97_000140	H07640-L1_cleanbin_000023	E07182-L1_cleanbin_000014	Bacteria	0.940919	0.975	0.0666667	HsG_cluster95_000034	HsG_cluster97_000070	HsG_cluster99_000371	E07183-L1_cleanbin_000004	GreatApes_cluster95_000012	E07182-L1	HsG	Homo	Homo sapiens (GER)	d__Bacteria	p__Bacteroidota	c__Bacteroidia	o__Bacteroidales	f__Bacteroidaceae	g__Phocaeicola	s__Phocaeicola_dorei
E07147-L1_cleanbin_000027	Bacteria	0.855031	HsG_cluster97_000270	E07147-L1_cleanbin_000027	E07182-L1_cleanbin_000015	Bacteria	0.933333	0.933333	0	HsG_cluster95_000195	HsG_cluster97_000205	HsG_cluster99_000390	E07182-L1_cleanbin_000015	GreatApes_cluster95_002850	E07182-L1	HsG	Homo	Homo sapiens (GER)	d__Bacteria	p__Bacteroidota	c__Bacteroidia	o__Bacteroidales	f__UBA932	g__Cryptobacteroides	s__Cryptobacteroides_sp000432655
E07172-L1_cleanbin_000034	Bacteria	0.853479	HsG_cluster97_000132	E07139-L1_cleanbin_000008	E07182-L1_cleanbin_000017	Bacteria	0.911486	0.925	0.025	HsG_cluster95_000186	HsG_cluster97_000196	HsG_cluster99_000362	E07193-L1_cleanbin_000030	GreatApes_cluster95_001490	E07182-L1	HsG	Homo	Homo sapiens (GER)	d__Bacteria	p__Bacteroidota	c__Bacteroidia	o__Bacteroidales	f__Rikenellaceae	g__Alistipes	s__Alistipes_shahii
H07643-L1_cleanbin_000019	Bacteria	0.809848	HsA2_cluster97_000184	H07643-L1_cleanbin_000019	E07182-L1_cleanbin_000018	Bacteria	0.903746	0.908333	0.00833333	HsG_cluster95_000165	HsG_cluster97_000175	HsG_cluster99_000455	E07139-L1_cleanbin_000011	GreatApes_cluster95_002621	E07182-L1	HsG	Homo	Homo sapiens (GER)	d__Bacteria	p__Verrucomicrobiota	c__Verrucomicrobiae	o__Verrucomicrobiales	f__Akkermansiaceae	g__Akkermansia	s__Akkermansia_muciniphila
E07160-L1_cleanbin_000045	Bacteria	0.804798	HsG_cluster97_000298	E07160-L1_cleanbin_000045	E07182-L1_cleanbin_000019	Bacteria	0.884459	0.925	0.075	HsG_cluster95_000115	HsG_cluster97_000124	HsG_cluster99_000491	E07139-L1_cleanbin_000006	GreatApes_cluster95_000449	E07182-L1	HsG	Homo	Homo sapiens (GER)	d__Bacteria	p__Firmicutes_A	c__Clostridia	o__Lachnospirales	f__Lachnospiraceae	g__Roseburia	s__Roseburia_hominis
H07638-L1_cleanbin_000029	Bacteria	0.789583	HsA2_cluster97_000140	H07640-L1_cleanbin_000023	E07182-L1_cleanbin_000020	Bacteria	0.849611	0.891667	0.075	HsG_cluster95_000161	HsG_cluster97_000171	HsG_cluster99_000536	E07146-L1_cleanbin_000016	GreatApes_cluster95_002185	E07182-L1	HsG	Homo	Homo sapiens (GER)	d__Bacteria	p__Firmicutes_A	c__Clostridia	o__Lachnospirales	f__Lachnospiraceae	g__Lachnospira	s__Lachnospira_eligens_A
E07192-L1_cleanbin_000031	Bacteria	0.769624	HsG_cluster97_000132	E07139-L1_cleanbin_000008	E07182-L1_cleanbin_000021	Bacteria	0.840931	0.85	0.0166667	HsG_cluster95_000041	HsG_cluster97_000044	HsG_cluster99_000301	E07187-L1_cleanbin_000002	GreatApes_cluster95_000691	E07182-L1	HsG	Homo	Homo sapiens (GER)	d__Bacteria	p__Bacteroidota	c__Bacteroidia	o__Bacteroidales	f__Bacteroidaceae	g__Bacteroides	s__Bacteroides_uniformis
E07175-L1_cleanbin_000036	Bacteria	0.74185	HsG_cluster97_000132	E07139-L1_cleanbin_000008	E07182-L1_cleanbin_000022	Bacteria	0.832143	0.875	0.075	HsG_cluster95_000146	HsG_cluster97_000156	HsG_cluster99_000557	E07147-L1_cleanbin_000014	GreatApes_cluster95_002329	E07182-L1	HsG	Homo	Homo sapiens (GER)	d__Bacteria	p__Firmicutes_A	c__Clostridia	o__Lachnospirales	f__Lachnospiraceae	g__Acetatifactor	s__Acetatifactor_intestinalis
E07150-L1_cleanbin_000054	Bacteria	0.708865	HsG_cluster97_000132	E07139-L1_cleanbin_000008	E07182-L1_cleanbin_000023	Bacteria	0.797896	0.841667	0.075	HsG_cluster95_000277	HsG_cluster97_000296	HsG_cluster99_000602	E07182-L1_cleanbin_000023	GreatApes_cluster95_000975	E07182-L1	HsG	Homo	Homo sapiens (GER)	d__Bacteria	p__Bacteroidota	c__Bacteroidia	o__Bacteroidales	f__Bacteroidaceae	g__Bacteroides	s__Bacteroides_faecis
ManaraSGB15054	Bacteria	0.705108	ManaraSGB15054	ManaraSGB15054	E07182-L1_cleanbin_000024	Bacteria	0.791156	0.816667	0.0416667	HsG_cluster95_000279	HsG_cluster97_000298	HsG_cluster99_000609	E07182-L1_cleanbin_000024	GreatApes_cluster95_001771	E07182-L1	HsG	Homo	Homo sapiens (GER)	d__Bacteria	p__Firmicutes_A	c__Clostridia	o__Oscillospirales	f__Oscillospiraceae	g__CAG-83	s__CAG-83_sp000435975
E07145-L1_cleanbin_000031	Bacteria	0.531522	HsG_cluster97_000132	E07139-L1_cleanbin_000008	E07182-L1_cleanbin_000027	Bacteria	0.72029	0.766667	0.075	HsG_cluster95_000292	HsG_cluster97_000315	HsG_cluster99_000677	E07178-L1_cleanbin_000035	GreatApes_cluster95_002340	E07182-L1	HsG	Homo	Homo sapiens (GER)	d__Bacteria	p__Firmicutes_A	c__Clostridia	o__Oscillospirales	f__Ruminococcaceae	g__Faecalibacterium	s__Faecalibacterium_prausnitzii_C
MGYG000001983	Bacteria	0.995833	MGYG000001983	MGYG000001983	E07182-L1_cleanbin_000028	Bacteria	0.705039	0.716667	0.0166667	HsG_cluster95_000316	HsG_cluster97_000343	HsG_cluster99_000700	E07182-L1_cleanbin_000028	GreatApes_cluster95_001002	E07182-L1	HsG	Homo	Homo sapiens (GER)	d__Bacteria	p__Bacteroidota	c__Bacteroidia	o__Bacteroidales	f__Bacteroidaceae	g__Bacteroides	s__Bacteroides_salyersiae
MGYG000001520	Bacteria	0.995833	MGYG000001520	MGYG000001520	E07182-L1_cleanbin_000029	Bacteria	0.694048	0.7	0.00833333	HsG_cluster95_000067	HsG_cluster97_000339	HsG_cluster99_000711	E07145-L1_cleanbin_000021	GreatApes_cluster95_001129	E07182-L1	HsG	Homo	Homo sapiens (GER)	d__Bacteria	p__Firmicutes_A	c__Clostridia	o__Oscillospirales	f__Acutalibacteraceae	g__Ruminococcus_E	s__Ruminococcus_E_bromii_B
MGYG000000070	Bacteria	0.995833	MGYG000000070	MGYG000000070	E07182-L1_cleanbin_000030	Bacteria	0.68343	0.716667	0.05	HsG_cluster95_000259	HsG_cluster97_000275	HsG_cluster99_000555	E07183-L1_cleanbin_000030	GreatApes_cluster95_000532	E07182-L1	HsG	Homo	Homo sapiens (GER)	d__Bacteria	p__Bacteroidota	c__Bacteroidia	o__Bacteroidales	f__Bacteroidaceae	g__Bacteroides	s__Bacteroides_fragilis
E07180-L1_cleanbin_000034	Bacteria	0.85119	HsG_cluster97_000272	E07180-L1_cleanbin_000034	E07182-L1_cleanbin_000032	Bacteria	0.65	0.65	0	HsG_cluster95_000192	HsG_cluster97_000362	HsG_cluster99_000746	E07182-L1_cleanbin_000032	GreatApes_cluster95_000043	E07182-L1	HsG	Homo	Homo sapiens (GER)	d__Bacteria	p__Proteobacteria	c__Gammaproteobacteria	o__Burkholderiales	f__Burkholderiaceae	g__Parasutterella	s__Parasutterella_gallistercoris
MGYG000001356	Bacteria	0.995833	MGYG000001356	MGYG000001356	E07182-L1_cleanbin_000033	Bacteria	0.645675	0.658333	0.0166667	HsG_cluster95_000060	HsG_cluster97_000065	HsG_cluster99_000748	E07172-L1_cleanbin_000005	GreatApes_cluster95_000178	E07182-L1	HsG	Homo	Homo sapiens (GER)	d__Bacteria	p__Bacteroidota	c__Bacteroidia	o__Bacteroidales	f__Tannerellaceae	g__Parabacteroides	s__Parabacteroides_distasonis
MGYG000000178	Bacteria	0.995833	MGYG000000178	MGYG000000178	E07182-L1_cleanbin_000034	Bacteria	0.618019	0.641667	0.0333333	HsG_cluster95_000314	HsG_cluster97_000341	HsG_cluster99_000761	E07183-L1_cleanbin_000036	GreatApes_cluster95_002341	E07182-L1	HsG	Homo	Homo sapiens (GER)	d__Bacteria	p__Firmicutes_A	c__Clostridia	o__Oscillospirales	f__Ruminococcaceae	g__Faecalibacterium	s__Faecalibacterium_sp900539945
MGYG000001592	Bacteria	0.995833	MGYG000001592	MGYG000001592	E07182-L1_cleanbin_000035	Bacteria	0.607018	0.633333	0.0333333	HsG_cluster95_000200	HsG_cluster97_000211	HsG_cluster99_000769	E07145-L1_cleanbin_000011	GreatApes_cluster95_002042	E07182-L1	HsG	Homo	Homo sapiens (GER)	d__Bacteria	p__Firmicutes_A	c__Clostridia	o__Lachnospirales	f__Lachnospiraceae	g__CAG-95	s__CAG-95_sp000438155
G02654-L1_cleanbin_000002	Bacteria	0.995833	Ptver_cluster97_000006	G02654-L1_cleanbin_000002	E07182-L1_cleanbin_000036	Bacteria	0.583225	0.641667	0.075	HsG_cluster95_000096	HsG_cluster97_000390	HsG_cluster99_000787	E07182-L1_cleanbin_000036	NA	E07182-L1	HsG	Homo	Homo sapiens (GER)	NA	NA	NA	NA	NA	NA	NA
E07197-L1_cleanbin_000001	Bacteria	0.995833	HsG_cluster97_000010	E07197-L1_cleanbin_000001	E07182-L1_cleanbin_000037	Bacteria	0.574087	0.608333	0.0416667	HsG_cluster95_000235	HsG_cluster97_000249	HsG_cluster99_000792	E07180-L1_cleanbin_000029	GreatApes_cluster95_002190	E07182-L1	HsG	Homo	Homo sapiens (GER)	d__Bacteria	p__Firmicutes_A	c__Clostridia	o__Lachnospirales	f__Lachnospiraceae	g__Lachnospira	s__Lachnospira_sp000437735
MGYG000000099	Bacteria	0.995833	MGYG000000099	MGYG000000099	E07182-L1_cleanbin_000039	Bacteria	0.532991	0.608333	0.0916667	HsG_cluster95_000231	HsG_cluster97_000405	HsG_cluster99_000817	E07182-L1_cleanbin_000039	GreatApes_cluster95_005683	E07182-L1	HsG	Homo	Homo sapiens (GER)	d__Bacteria	p__Firmicutes_A	c__Clostridia	o__TANB77	f__CAG-508	g__CAG-269	s__CAG-269_sp000431335
E07183-L1_cleanbin_000008	Bacteria	0.970621	HsG_cluster97_000010	E07197-L1_cleanbin_000001	E07183-L1_cleanbin_000001	Bacteria	0.995833	1	0.00833333	HsG_cluster95_000015	HsG_cluster97_000015	HsG_cluster99_000017	E07183-L1_cleanbin_000001	GreatApes_cluster95_000201	E07183-L1	HsG	Homo	Homo sapiens (GER)	d__Bacteria	p__Proteobacteria	c__Gammaproteobacteria	o__Burkholderiales	f__Burkholderiaceae	g__Parasutterella	s__Parasutterella_excrementihominis
E07180-L1_cleanbin_000025	Bacteria	0.915537	HsG_cluster97_000010	E07197-L1_cleanbin_000001	E07183-L1_cleanbin_000002	Bacteria	0.991667	1	0.0166667	HsG_cluster95_000022	HsG_cluster97_000024	HsG_cluster99_000035	E07152-L1_cleanbin_000001	GreatApes_cluster95_000361	E07183-L1	HsG	Homo	Homo sapiens (GER)	d__Bacteria	p__Firmicutes_A	c__Clostridia	o__Oscillospirales	f__Ruminococcaceae	g__Ruthenibacterium	s__Ruthenibacterium_lactatiformans
E07187-L1_cleanbin_000017	Bacteria	0.878616	HsG_cluster97_000010	E07197-L1_cleanbin_000001	E07183-L1_cleanbin_000003	Bacteria	0.991667	1	0.0166667	HsG_cluster95_000026	HsG_cluster97_000029	HsG_cluster99_000042	E07183-L1_cleanbin_000003	GreatApes_cluster95_000346	E07183-L1	HsG	Homo	Homo sapiens (GER)	d__Bacteria	p__Firmicutes_C	c__Negativicutes	o__Veillonellales	f__Dialisteraceae	g__Dialister	s__Dialister_succinatiphilus
E07172-L1_cleanbin_000042	Bacteria	0.6	HsG_cluster97_000010	E07197-L1_cleanbin_000001	E07183-L1_cleanbin_000004	Bacteria	0.979097	0.991667	0.025	HsG_cluster95_000034	HsG_cluster97_000070	HsG_cluster99_000110	E07183-L1_cleanbin_000004	GreatApes_cluster95_000012	E07183-L1	HsG	Homo	Homo sapiens (GER)	d__Bacteria	p__Bacteroidota	c__Bacteroidia	o__Bacteroidales	f__Bacteroidaceae	g__Phocaeicola	s__Phocaeicola_dorei
E07148-L1_cleanbin_000047	Bacteria	0.537255	HsG_cluster97_000010	E07197-L1_cleanbin_000001	E07183-L1_cleanbin_000005	Bacteria	0.979096	0.983333	0.00833333	HsG_cluster95_000077	HsG_cluster97_000083	HsG_cluster99_000135	E07139-L1_cleanbin_000001	GreatApes_cluster95_001159	E07183-L1	HsG	Homo	Homo sapiens (GER)	d__Bacteria	p__Bacteroidota	c__Bacteroidia	o__Bacteroidales	f__Rikenellaceae	g__Alistipes	s__Alistipes_onderdonkii
MGYG000003921	Bacteria	0.995833	MGYG000003921	MGYG000003921	E07183-L1_cleanbin_000006	Bacteria	0.970833	1	0.0583333	HsG_cluster95_000102	HsG_cluster97_000109	HsG_cluster99_000181	E07183-L1_cleanbin_000006	GreatApes_cluster95_001300	E07183-L1	HsG	Homo	Homo sapiens (GER)	d__Bacteria	p__Firmicutes_A	c__Clostridia	o__Lachnospirales	f__Lachnospiraceae	g__Eubacterium_F	s__Eubacterium_F_sp003491505
E07193-L1_cleanbin_000040	Bacteria	0.830392	HsG_cluster97_000282	E07193-L1_cleanbin_000040	E07183-L1_cleanbin_000007	Bacteria	0.970658	0.991667	0.0416667	HsG_cluster95_000088	HsG_cluster97_000095	HsG_cluster99_000192	E07184-L1_cleanbin_000010	GreatApes_cluster95_001080	E07183-L1	HsG	Homo	Homo sapiens (GER)	d__Bacteria	p__Firmicutes_A	c__Clostridia	o__Lachnospirales	f__Lachnospiraceae	g__Fusicatenibacter	s__Fusicatenibacter_saccharivorans
E07184-L1_cleanbin_000026	Bacteria	0.809848	HsG_cluster97_000282	E07193-L1_cleanbin_000040	E07183-L1_cleanbin_000008	Bacteria	0.970621	0.983333	0.025	HsG_cluster95_000009	HsG_cluster97_000009	HsG_cluster99_000196	E07197-L1_cleanbin_000001	GreatApes_cluster95_000209	E07183-L1	HsG	Homo	Homo sapiens (GER)	d__Bacteria	p__Firmicutes_A	c__Clostridia	o__Oscillospirales	f__Oscillospiraceae	g__Flavonifractor	s__Flavonifractor_plautii
E07196-L1_cleanbin_000036	Bacteria	0.713577	HsG_cluster97_000348	E07196-L1_cleanbin_000036	E07183-L1_cleanbin_000009	Bacteria	0.966667	0.966667	0	HsG_cluster95_000113	HsG_cluster97_000121	HsG_cluster99_000198	E07183-L1_cleanbin_000009	GreatApes_cluster95_001845	E07183-L1	HsG	Homo	Homo sapiens (GER)	d__Bacteria	p__Actinobacteriota	c__Actinomycetia	o__Actinomycetales	f__Bifidobacteriaceae	g__Bifidobacterium	s__Bifidobacterium_longum
MGYG000001322	Bacteria	0.995833	MGYG000001322	MGYG000001322	E07183-L1_cleanbin_000010	Bacteria	0.966457	0.991667	0.05	HsG_cluster95_000060	HsG_cluster97_000065	HsG_cluster99_000221	E07172-L1_cleanbin_000005	GreatApes_cluster95_000178	E07183-L1	HsG	Homo	Homo sapiens (GER)	d__Bacteria	p__Bacteroidota	c__Bacteroidia	o__Bacteroidales	f__Tannerellaceae	g__Parabacteroides	s__Parabacteroides_distasonis
MGYG000002406	Bacteria	0.995833	MGYG000002406	MGYG000002406	E07183-L1_cleanbin_000011	Bacteria	0.962147	0.983333	0.0416667	HsG_cluster95_000139	HsG_cluster97_000149	HsG_cluster99_000256	E07183-L1_cleanbin_000011	GreatApes_cluster95_001078	E07183-L1	HsG	Homo	Homo sapiens (GER)	d__Bacteria	p__Firmicutes_A	c__Clostridia	o__Lachnospirales	f__Lachnospiraceae	g__Copromonas	s__Copromonas_sp900066535
MGYG000003375	Bacteria	0.995833	MGYG000003375	MGYG000003375	E07183-L1_cleanbin_000012	Bacteria	0.95791	0.983333	0.05	HsG_cluster95_000154	HsG_cluster97_000164	HsG_cluster99_000288	E07183-L1_cleanbin_000012	GreatApes_cluster95_001301	E07183-L1	HsG	Homo	Homo sapiens (GER)	d__Bacteria	p__Firmicutes_A	c__Clostridia	o__Lachnospirales	f__Lachnospiraceae	g__Eubacterium_G	s__Eubacterium_G_ventriosum
MGYG000001450	Bacteria	0.995833	MGYG000001450	MGYG000001450	E07183-L1_cleanbin_000013	Bacteria	0.953986	0.958333	0.00833333	HsG_cluster95_000156	HsG_cluster97_000166	HsG_cluster99_000291	E07183-L1_cleanbin_000013	GreatApes_cluster95_001966	E07183-L1	HsG	Homo	Homo sapiens (GER)	d__Bacteria	p__Firmicutes_A	c__Clostridia	o__Oscillospirales	f__Acutalibacteraceae	g__UMGS1071	s__UMGS1071_sp900542375
MGYG000003145	Bacteria	0.995833	MGYG000003145	MGYG000003145	E07183-L1_cleanbin_000014	Bacteria	0.95	0.95	0	HsG_cluster95_000163	HsG_cluster97_000173	HsG_cluster99_000309	E07183-L1_cleanbin_000014	GreatApes_cluster95_000809	E07183-L1	HsG	Homo	Homo sapiens (GER)	d__Bacteria	p__Actinobacteriota	c__Coriobacteriia	o__Coriobacteriales	f__Coriobacteriaceae	g__Collinsella	s__Collinsella_sp900552385
MGYG000004883	Bacteria	0.995833	MGYG000004883	MGYG000004883	E07183-L1_cleanbin_000015	Bacteria	0.94965	0.991667	0.0833333	HsG_cluster95_000160	HsG_cluster97_000170	HsG_cluster99_000326	E07175-L1_cleanbin_000017	GreatApes_cluster95_000439	E07183-L1	HsG	Homo	Homo sapiens (GER)	d__Bacteria	p__Firmicutes_A	c__Clostridia	o__Lachnospirales	f__Lachnospiraceae	g__Agathobacter	s__Agathobacter_rectalis
MGYG000001268	Bacteria	0.828333	MGYG000001268	MGYG000001268	E07183-L1_cleanbin_000016	Bacteria	0.945471	0.958333	0.025	HsG_cluster95_000041	HsG_cluster97_000044	HsG_cluster99_000067	E07187-L1_cleanbin_000002	GreatApes_cluster95_000691	E07183-L1	HsG	Homo	Homo sapiens (GER)	d__Bacteria	p__Bacteroidota	c__Bacteroidia	o__Bacteroidales	f__Bacteroidaceae	g__Bacteroides	s__Bacteroides_uniformis
MGYG000001258	Bacteria	0.995833	MGYG000001258	MGYG000001258	E07183-L1_cleanbin_000017	Bacteria	0.945448	0.991667	0.0916667	HsG_cluster95_000179	HsG_cluster97_000189	HsG_cluster99_000346	E07183-L1_cleanbin_000017	GreatApes_cluster95_000036	E07183-L1	HsG	Homo	Homo sapiens (GER)	d__Bacteria	p__Firmicutes_A	c__Clostridia	o__Lachnospirales	f__Lachnospiraceae	g__Anaerostipes	s__Anaerostipes_hadrus
MGYG000001408	Bacteria	0.995833	MGYG000001408	MGYG000001408	E07183-L1_cleanbin_000018	Bacteria	0.945268	0.983333	0.075	HsG_cluster95_000172	HsG_cluster97_000182	HsG_cluster99_000349	E07172-L1_cleanbin_000016	GreatApes_cluster95_002188	E07183-L1	HsG	Homo	Homo sapiens (GER)	d__Bacteria	p__Firmicutes_A	c__Clostridia	o__Lachnospirales	f__Lachnospiraceae	g__Acetatifactor	s__Acetatifactor_sp900066565
MGYG000002359	Bacteria	0.995833	MGYG000002359	MGYG000002359	E07183-L1_cleanbin_000019	Bacteria	0.940812	0.975	0.0666667	HsG_cluster95_000183	HsG_cluster97_000193	HsG_cluster99_000372	E07187-L1_cleanbin_000013	GreatApes_cluster95_001572	E07183-L1	HsG	Homo	Homo sapiens (GER)	d__Bacteria	p__Firmicutes_A	c__Clostridia	o__Lachnospirales	f__Lachnospiraceae	g__Ventrimonas	s__Ventrimonas_sp003478505
MGYG000001418	Bacteria	0.995833	MGYG000001418	MGYG000001418	E07183-L1_cleanbin_000020	Bacteria	0.927991	0.975	0.0916667	HsG_cluster95_000115	HsG_cluster97_000124	HsG_cluster99_000412	E07139-L1_cleanbin_000006	GreatApes_cluster95_000449	E07183-L1	HsG	Homo	Homo sapiens (GER)	d__Bacteria	p__Firmicutes_A	c__Clostridia	o__Lachnospirales	f__Lachnospiraceae	g__Roseburia	s__Roseburia_hominis
MGYG000001483	Bacteria	0.995833	MGYG000001483	MGYG000001483	E07183-L1_cleanbin_000021	Bacteria	0.924405	0.933333	0.0166667	HsG_cluster95_000035	HsG_cluster97_000038	HsG_cluster99_000415	E07180-L1_cleanbin_000005	GreatApes_cluster95_000539	E07183-L1	HsG	Homo	Homo sapiens (GER)	d__Bacteria	p__Firmicutes_A	c__Clostridia	o__UBA1381	f__UBA1381	g__CAG-41	s__CAG-41_sp900066215
MGYG000002990	Bacteria	0.995833	MGYG000002990	MGYG000002990	E07183-L1_cleanbin_000022	Bacteria	0.919737	0.95	0.0583333	HsG_cluster95_000135	HsG_cluster97_000145	HsG_cluster99_000427	E07187-L1_cleanbin_000006	GreatApes_cluster95_000537	E07183-L1	HsG	Homo	Homo sapiens (GER)	d__Bacteria	p__Firmicutes_A	c__Clostridia	o__Lachnospirales	f__Lachnospiraceae	g__Clostridium_Q	s__Clostridium_Q_fessum
MGYG000004812	Bacteria	0.995833	MGYG000004812	MGYG000004812	E07183-L1_cleanbin_000023	Bacteria	0.906268	0.941667	0.0666667	HsG_cluster95_000216	HsG_cluster97_000229	HsG_cluster99_000453	E07183-L1_cleanbin_000023	GreatApes_cluster95_000695	E07183-L1	HsG	Homo	Homo sapiens (GER)	d__Bacteria	p__Firmicutes_A	c__Clostridia	o__Lachnospirales	f__Lachnospiraceae	g__Blautia_A	s__Blautia_A_sp900066335
MGYG000000994	Bacteria	0.995833	MGYG000000994	MGYG000000994	E07183-L1_cleanbin_000024	Bacteria	0.888964	0.925	0.0666667	HsG_cluster95_000194	HsG_cluster97_000204	HsG_cluster99_000484	E07147-L1_cleanbin_000022	GreatApes_cluster95_002534	E07183-L1	HsG	Homo	Homo sapiens (GER)	d__Bacteria	p__Firmicutes_A	c__Clostridia	o__Lachnospirales	f__Lachnospiraceae	g__Lachnospira	s__Lachnospira_sp000436475
MGYG000000742	Bacteria	0.995833	MGYG000000742	MGYG000000742	E07183-L1_cleanbin_000025	Bacteria	0.867593	0.9	0.0583333	HsG_cluster95_000238	HsG_cluster97_000252	HsG_cluster99_000508	E07183-L1_cleanbin_000025	GreatApes_cluster95_001084	E07183-L1	HsG	Homo	Homo sapiens (GER)	d__Bacteria	p__Firmicutes_A	c__Clostridia	o__Lachnospirales	f__Lachnospiraceae	g__Blautia_A	s__Blautia_A_faecis
E07148-L1_cleanbin_000001	Bacteria	0.995833	HsG_cluster97_000013	E07148-L1_cleanbin_000001	E07183-L1_cleanbin_000026	Bacteria	0.865476	0.875	0.0166667	HsG_cluster95_000240	HsG_cluster97_000254	HsG_cluster99_000516	E07183-L1_cleanbin_000026	GreatApes_cluster95_001965	E07183-L1	HsG	Homo	Homo sapiens (GER)	d__Bacteria	p__Firmicutes_A	c__Clostridia	o__Oscillospirales	f__Butyricicoccaceae	g__Agathobaculum	s__Agathobaculum_butyriciproducens
MGYG000002121	Bacteria	0.995833	MGYG000002121	MGYG000002121	E07183-L1_cleanbin_000028	Bacteria	0.848077	0.866667	0.0333333	HsG_cluster95_000253	HsG_cluster97_000269	HsG_cluster99_000540	E07183-L1_cleanbin_000028	GreatApes_cluster95_001453	E07183-L1	HsG	Homo	Homo sapiens (GER)	d__Bacteria	p__Bacteroidota	c__Bacteroidia	o__Bacteroidales	f__Bacteroidaceae	g__Bacteroides	s__Bacteroides_ovatus
E07189-L1_cleanbin_000008	Bacteria	0.979096	HsG_cluster97_000013	E07148-L1_cleanbin_000001	E07183-L1_cleanbin_000029	Bacteria	0.840196	0.85	0.0166667	HsG_cluster95_000138	HsG_cluster97_000148	HsG_cluster99_000547	E07180-L1_cleanbin_000018	GreatApes_cluster95_000688	E07183-L1	HsG	Homo	Homo sapiens (GER)	d__Bacteria	p__Firmicutes_A	c__Clostridia	o__Oscillospirales	f__Ruminococcaceae	g__Gemmiger	s__Gemmiger_qucibialis
MGYG000004836	Bacteria	0.995833	MGYG000004836	MGYG000004836	E07183-L1_cleanbin_000030	Bacteria	0.833929	0.875	0.075	HsG_cluster95_000259	HsG_cluster97_000275	HsG_cluster99_000555	E07183-L1_cleanbin_000030	GreatApes_cluster95_000532	E07183-L1	HsG	Homo	Homo sapiens (GER)	d__Bacteria	p__Bacteroidota	c__Bacteroidia	o__Bacteroidales	f__Bacteroidaceae	g__Bacteroides	s__Bacteroides_fragilis
MGYG000000218	Bacteria	0.995833	MGYG000000218	MGYG000000218	E07183-L1_cleanbin_000032	Bacteria	0.8	0.8	0	HsG_cluster95_000105	HsG_cluster97_000113	HsG_cluster99_000185	E07192-L1_cleanbin_000011	GreatApes_cluster95_000863	E07183-L1	HsG	Homo	Homo sapiens (GER)	d__Bacteria	p__Firmicutes_A	c__Clostridia	o__Oscillospirales	f__Oscillospiraceae	g__Lawsonibacter	s__Lawsonibacter_asaccharolyticus
H07687-L1_cleanbin_000003	Bacteria	0.995833	HsA1_cluster97_000006	H07687-L1_cleanbin_000003	E07183-L1_cleanbin_000033	Bacteria	0.770614	0.791667	0.0333333	HsG_cluster95_000286	HsG_cluster97_000306	HsG_cluster99_000622	E07183-L1_cleanbin_000033	GreatApes_cluster95_002274	E07183-L1	HsG	Homo	Homo sapiens (GER)	d__Bacteria	p__Firmicutes_A	c__Clostridia	o__Oscillospirales	f__Oscillospiraceae	g__Enterenecus	s__Enterenecus_sp900549885
H07624-L1_cleanbin_000049	Bacteria	0.559314	HsA1_cluster97_000335	H07624-L1_cleanbin_000049	E07183-L1_cleanbin_000034	Bacteria	0.936842	0.95	0.025	HsG_cluster95_000157	HsG_cluster97_000167	HsG_cluster99_000292	E07187-L1_cleanbin_000011	GreatApes_cluster95_001157	E07183-L1	HsG	Homo	Homo sapiens (GER)	d__Bacteria	p__Firmicutes_A	c__Clostridia	o__Oscillospirales	f__Oscillospiraceae	g__Dysosmobacter	s__Dysosmobacter_welbionis
MGYG000000276	Bacteria	0.995833	MGYG000000276	MGYG000000276	E07183-L1_cleanbin_000036	Bacteria	0.707955	0.733333	0.0416667	HsG_cluster95_000314	HsG_cluster97_000341	HsG_cluster99_000697	E07183-L1_cleanbin_000036	GreatApes_cluster95_002341	E07183-L1	HsG	Homo	Homo sapiens (GER)	d__Bacteria	p__Firmicutes_A	c__Clostridia	o__Oscillospirales	f__Ruminococcaceae	g__Faecalibacterium	s__Faecalibacterium_sp900539945
MGYG000000558	Bacteria	0.995833	MGYG000000558	MGYG000000558	E07183-L1_cleanbin_000037	Bacteria	0.701389	0.75	0.075	HsG_cluster95_000150	HsG_cluster97_000160	HsG_cluster99_000704	E07197-L1_cleanbin_000009	GreatApes_cluster95_002339	E07183-L1	HsG	Homo	Homo sapiens (GER)	d__Bacteria	p__Firmicutes_A	c__Clostridia	o__Oscillospirales	f__Ruminococcaceae	g__Faecalibacterium	s__Faecalibacterium_prausnitzii_D
MGYG000002994	Bacteria	0.995833	MGYG000002994	MGYG000002994	E07183-L1_cleanbin_000038	Bacteria	0.695076	0.733333	0.0583333	HsG_cluster95_000320	HsG_cluster97_000347	HsG_cluster99_000710	E07183-L1_cleanbin_000038	GreatApes_cluster95_001104	E07183-L1	HsG	Homo	Homo sapiens (GER)	d__Bacteria	p__Firmicutes_A	c__Clostridia	o__Lachnospirales	f__Lachnospiraceae	g__Clostridium_Q	s__Clostridium_Q_symbiosum
MGYG000002861	Bacteria	0.995833	MGYG000002861	MGYG000002861	E07183-L1_cleanbin_000039	Bacteria	0.671802	0.716667	0.0666667	HsG_cluster95_000321	HsG_cluster97_000349	HsG_cluster99_000727	E07183-L1_cleanbin_000039	GreatApes_cluster95_001813	E07183-L1	HsG	Homo	Homo sapiens (GER)	d__Bacteria	p__Firmicutes_A	c__Clostridia	o__Lachnospirales	f__Lachnospiraceae	g__Enterocloster	s__Enterocloster_bolteae
MGYG000004801	Bacteria	0.995833	MGYG000004801	MGYG000004801	E07183-L1_cleanbin_000040	Bacteria	0.64375	0.666667	0.0333333	HsG_cluster95_000332	HsG_cluster97_000365	HsG_cluster99_000750	E07183-L1_cleanbin_000040	GreatApes_cluster95_002337	E07183-L1	HsG	Homo	Homo sapiens (GER)	d__Bacteria	p__Firmicutes_A	c__Clostridia	o__Oscillospirales	f__Ruminococcaceae	g__Faecalibacterium	s__Faecalibacterium_sp900758465
MGYG000002547	Bacteria	0.995833	MGYG000002547	MGYG000002547	E07184-L1_cleanbin_000001	Bacteria	1	1	0	HsG_cluster95_000005	HsG_cluster97_000005	HsG_cluster99_000007	E07184-L1_cleanbin_000001	GreatApes_cluster95_000021	E07184-L1	HsG	Homo	Homo sapiens (GER)	d__Bacteria	p__Proteobacteria	c__Gammaproteobacteria	o__Burkholderiales	f__Burkholderiaceae	g__Sutterella	s__Sutterella_wadsworthensis
E07172-L1_cleanbin_000011	Bacteria	0.970726	HsG_cluster97_000113	E07172-L1_cleanbin_000011	E07184-L1_cleanbin_000002	Bacteria	0.995833	1	0.00833333	HsG_cluster95_000010	HsG_cluster97_000010	HsG_cluster99_000012	E07184-L1_cleanbin_000002	GreatApes_cluster95_000026	E07184-L1	HsG	Homo	Homo sapiens (GER)	d__Bacteria	p__Firmicutes_A	c__Clostridia	o__Oscillospirales	f__Oscillospiraceae	g__CAG-103	s__CAG-103_sp000432375
H07599-L1_cleanbin_000009	Bacteria	0.970726	HsA2_cluster97_000061	H07599-L1_cleanbin_000009	E07184-L1_cleanbin_000003	Bacteria	0.9875	1	0.025	HsG_cluster95_000033	HsG_cluster97_000036	HsG_cluster99_000051	E07184-L1_cleanbin_000003	GreatApes_cluster95_000200	E07184-L1	HsG	Homo	Homo sapiens (GER)	d__Bacteria	p__Bacteroidota	c__Bacteroidia	o__Bacteroidales	f__Bacteroidaceae	g__Bacteroides	s__Bacteroides_cellulosilyticus
MGYG000000046	Bacteria	0.995833	MGYG000000046	MGYG000000046	E07184-L1_cleanbin_000004	Bacteria	0.983333	1	0.0333333	HsG_cluster95_000050	HsG_cluster97_000053	HsG_cluster99_000078	E07184-L1_cleanbin_000004	GreatApes_cluster95_000535	E07184-L1	HsG	Homo	Homo sapiens (GER)	d__Bacteria	p__Bacteroidota	c__Bacteroidia	o__Bacteroidales	f__Tannerellaceae	g__Parabacteroides	s__Parabacteroides_johnsonii
MGYG000004397	Bacteria	0.995833	MGYG000004397	MGYG000004397	E07184-L1_cleanbin_000005	Bacteria	0.983263	0.991667	0.0166667	HsG_cluster95_000044	HsG_cluster97_000047	HsG_cluster99_000086	E07182-L1_cleanbin_000002	GreatApes_cluster95_000864	E07184-L1	HsG	Homo	Homo sapiens (GER)	d__Bacteria	p__Firmicutes_A	c__Clostridia	o__Oscillospirales	f__Ruminococcaceae	g__Ruminococcus_D	s__Ruminococcus_D_bicirculans
MGYG000003959	Bacteria	0.995833	MGYG000003959	MGYG000003959	E07184-L1_cleanbin_000006	Bacteria	0.979097	0.991667	0.025	HsG_cluster95_000034	HsG_cluster97_000037	HsG_cluster99_000111	E07197-L1_cleanbin_000005	GreatApes_cluster95_000012	E07184-L1	HsG	Homo	Homo sapiens (GER)	d__Bacteria	p__Bacteroidota	c__Bacteroidia	o__Bacteroidales	f__Bacteroidaceae	g__Phocaeicola	s__Phocaeicola_dorei
H07676-L1_cleanbin_000001	Bacteria	0.995833	Ptschw_cluster97_000004	H07676-L1_cleanbin_000001	E07184-L1_cleanbin_000007	Bacteria	0.979096	0.983333	0.00833333	HsG_cluster95_000066	HsG_cluster97_000072	HsG_cluster99_000118	E07139-L1_cleanbin_000002	GreatApes_cluster95_001152	E07184-L1	HsG	Homo	Homo sapiens (GER)	d__Bacteria	p__Firmicutes_A	c__Clostridia	o__Oscillospirales	f__Acutalibacteraceae	g__Ruminococcus_E	s__Ruminococcus_E_sp003526955
H07675-L1_cleanbin_000063	Bacteria	0.755797	Ptschw_cluster97_000004	H07676-L1_cleanbin_000001	E07184-L1_cleanbin_000008	Bacteria	0.979096	0.983333	0.00833333	HsG_cluster95_000077	HsG_cluster97_000083	HsG_cluster99_000136	E07139-L1_cleanbin_000001	GreatApes_cluster95_001159	E07184-L1	HsG	Homo	Homo sapiens (GER)	d__Bacteria	p__Bacteroidota	c__Bacteroidia	o__Bacteroidales	f__Rikenellaceae	g__Alistipes	s__Alistipes_onderdonkii
H07640-L1_cleanbin_000002	Bacteria	0.995833	HsA2_cluster97_000004	H07640-L1_cleanbin_000002	E07184-L1_cleanbin_000009	Bacteria	0.979062	0.991667	0.025	HsG_cluster95_000083	HsG_cluster97_000089	HsG_cluster99_000145	E07184-L1_cleanbin_000009	GreatApes_cluster95_000591	E07184-L1	HsG	Homo	Homo sapiens (GER)	d__Bacteria	p__Firmicutes_C	c__Negativicutes	o__Acidaminococcales	f__Acidaminococcaceae	g__Phascolarctobacterium	s__Phascolarctobacterium_faecium
MGYG000003488	Bacteria	0.995833	MGYG000003488	MGYG000003488	E07184-L1_cleanbin_000010	Bacteria	0.975	1	0.05	HsG_cluster95_000088	HsG_cluster97_000095	HsG_cluster99_000152	E07184-L1_cleanbin_000010	GreatApes_cluster95_001080	E07184-L1	HsG	Homo	Homo sapiens (GER)	d__Bacteria	p__Firmicutes_A	c__Clostridia	o__Lachnospirales	f__Lachnospiraceae	g__Fusicatenibacter	s__Fusicatenibacter_saccharivorans
H07641-L1_cleanbin_000020	Bacteria	0.878616	HsA2_cluster97_000146	H07641-L1_cleanbin_000020	E07184-L1_cleanbin_000011	Bacteria	0.970833	1	0.0583333	HsG_cluster95_000101	HsG_cluster97_000108	HsG_cluster99_000180	E07180-L1_cleanbin_000014	GreatApes_cluster95_001288	E07184-L1	HsG	Homo	Homo sapiens (GER)	d__Bacteria	p__Firmicutes_A	c__Clostridia	o__Lachnospirales	f__Lachnospiraceae	g__Coprococcus	s__Coprococcus_sp900066115
H07599-L1_cleanbin_000003	Bacteria	0.995833	HsA2_cluster97_000006	H07599-L1_cleanbin_000003	E07184-L1_cleanbin_000012	Bacteria	0.966457	0.991667	0.05	HsG_cluster95_000120	HsG_cluster97_000129	HsG_cluster99_000215	E07146-L1_cleanbin_000009	GreatApes_cluster95_001755	E07184-L1	HsG	Homo	Homo sapiens (GER)	d__Bacteria	p__Firmicutes_A	c__Clostridia	o__Christensenellales	f__CAG-74	g__UBA11524	s__UBA11524_sp000437595
MGYG000001769	Bacteria	0.995833	MGYG000001769	MGYG000001769	E07184-L1_cleanbin_000013	Bacteria	0.966453	0.975	0.0166667	HsG_cluster95_000098	HsG_cluster97_000105	HsG_cluster99_000188	E07139-L1_cleanbin_000004	GreatApes_cluster95_001500	E07184-L1	HsG	Homo	Homo sapiens (GER)	d__Bacteria	p__Bacteroidota	c__Bacteroidia	o__Bacteroidales	f__Rikenellaceae	g__Alistipes	s__Alistipes_putredinis
H07618-L1_cleanbin_000023	Bacteria	0.937242	HsA1_cluster97_000122	H07618-L1_cleanbin_000023	E07184-L1_cleanbin_000014	Bacteria	0.958046	0.966667	0.0166667	HsG_cluster95_000152	HsG_cluster97_000162	HsG_cluster99_000283	E07184-L1_cleanbin_000014	GreatApes_cluster95_002364	E07184-L1	HsG	Homo	Homo sapiens (GER)	d__Bacteria	p__Proteobacteria	c__Alphaproteobacteria	o__RF32	f__CAG-239	g__Scatacola_A	s__Scatacola_A_faecigallinarum
E07160-L1_cleanbin_000035	Bacteria	0.882321	HsG_cluster97_000248	E07160-L1_cleanbin_000035	E07184-L1_cleanbin_000015	Bacteria	0.958046	0.966667	0.0166667	HsG_cluster95_000002	HsG_cluster97_000002	HsG_cluster99_000282	E07193-L1_cleanbin_000001	GreatApes_cluster95_000034	E07184-L1	HsG	Homo	Homo sapiens (GER)	d__Bacteria	p__Firmicutes_A	c__Clostridia	o__Oscillospirales	f__Oscillospiraceae	g__ER4	s__ER4_sp000765235
ManaraSGB4372	Bacteria	0.5	ManaraSGB4372	ManaraSGB4372	E07184-L1_cleanbin_000016	Bacteria	0.95791	0.983333	0.05	HsG_cluster95_000109	HsG_cluster97_000117	HsG_cluster99_000286	E07178-L1_cleanbin_000009	GreatApes_cluster95_001752	E07184-L1	HsG	Homo	Homo sapiens (GER)	d__Bacteria	p__Firmicutes_A	c__Clostridia	o__Lachnospirales	f__Lachnospiraceae	g__Eisenbergiella	s__Eisenbergiella_sp900066775
E07175-L1_cleanbin_000002	Bacteria	0.995833	HsG_cluster97_000008	E07175-L1_cleanbin_000002	E07184-L1_cleanbin_000017	Bacteria	0.953739	0.975	0.0416667	HsG_cluster95_000041	HsG_cluster97_000044	HsG_cluster99_000301	E07187-L1_cleanbin_000002	GreatApes_cluster95_000691	E07184-L1	HsG	Homo	Homo sapiens (GER)	d__Bacteria	p__Bacteroidota	c__Bacteroidia	o__Bacteroidales	f__Bacteroidaceae	g__Bacteroides	s__Bacteroides_uniformis
H07598-L1_cleanbin_000001	Bacteria	0.995833	HsA2_cluster97_000005	H07598-L1_cleanbin_000001	E07184-L1_cleanbin_000018	Bacteria	0.941228	0.95	0.0166667	HsG_cluster95_000157	HsG_cluster97_000167	HsG_cluster99_000292	E07187-L1_cleanbin_000011	GreatApes_cluster95_001157	E07184-L1	HsG	Homo	Homo sapiens (GER)	d__Bacteria	p__Firmicutes_A	c__Clostridia	o__Oscillospirales	f__Oscillospiraceae	g__Dysosmobacter	s__Dysosmobacter_welbionis
MGYG000000669	Bacteria	0.995833	MGYG000000669	MGYG000000669	E07184-L1_cleanbin_000019	Bacteria	0.936594	0.958333	0.0416667	HsG_cluster95_000173	HsG_cluster97_000183	HsG_cluster99_000387	E07175-L1_cleanbin_000019	GreatApes_cluster95_001461	E07184-L1	HsG	Homo	Homo sapiens (GER)	d__Bacteria	p__Firmicutes_A	c__Clostridia	o__Christensenellales	f__CAG-138	g__PeH17	s__PeH17_sp000435055
H07624-L1_cleanbin_000020	Bacteria	0.915991	HsA1_cluster97_000147	H07624-L1_cleanbin_000020	E07184-L1_cleanbin_000020	Bacteria	0.932328	0.966667	0.0666667	HsG_cluster95_000161	HsG_cluster97_000171	HsG_cluster99_000400	E07146-L1_cleanbin_000016	GreatApes_cluster95_002185	E07184-L1	HsG	Homo	Homo sapiens (GER)	d__Bacteria	p__Firmicutes_A	c__Clostridia	o__Lachnospirales	f__Lachnospiraceae	g__Lachnospira	s__Lachnospira_eligens_A
H07644-L1_cleanbin_000003	Bacteria	0.995833	HsA2_cluster97_000007	H07644-L1_cleanbin_000003	E07184-L1_cleanbin_000021	Bacteria	0.915118	0.941667	0.05	HsG_cluster95_000102	HsG_cluster97_000109	HsG_cluster99_000439	E07183-L1_cleanbin_000006	GreatApes_cluster95_001300	E07184-L1	HsG	Homo	Homo sapiens (GER)	d__Bacteria	p__Firmicutes_A	c__Clostridia	o__Lachnospirales	f__Lachnospiraceae	g__Eubacterium_F	s__Eubacterium_F_sp003491505
ManaraSGB20943	Bacteria	0.911012	ManaraSGB20943	ManaraSGB20943	E07184-L1_cleanbin_000022	Bacteria	0.842628	0.866667	0.0416667	HsG_cluster95_000197	HsG_cluster97_000207	HsG_cluster99_000545	E07172-L1_cleanbin_000025	GreatApes_cluster95_001257	E07184-L1	HsG	Homo	Homo sapiens (GER)	d__Bacteria	p__Bacteroidota	c__Bacteroidia	o__Bacteroidales	f__Rikenellaceae	g__Alistipes_A	s__Alistipes_A_ihumii
H07603-L1_cleanbin_000044	Bacteria	0.801361	HsA1_cluster97_000221	H07603-L1_cleanbin_000044	E07184-L1_cleanbin_000023	Bacteria	0.819949	0.825	0.00833333	HsG_cluster95_000250	HsG_cluster97_000264	HsG_cluster99_000570	E07178-L1_cleanbin_000026	GreatApes_cluster95_000868	E07184-L1	HsG	Homo	Homo sapiens (GER)	d__Bacteria	p__Firmicutes_A	c__Clostridia	o__Oscillospirales	f__Oscillospiraceae	g__Intestinimonas	s__Intestinimonas_butyriciproducens
MGYG000002295	Bacteria	0.995833	MGYG000002295	MGYG000002295	E07184-L1_cleanbin_000024	Bacteria	0.833333	0.833333	0	HsG_cluster95_000105	HsG_cluster97_000113	HsG_cluster99_000185	E07192-L1_cleanbin_000011	GreatApes_cluster95_000863	E07184-L1	HsG	Homo	Homo sapiens (GER)	d__Bacteria	p__Firmicutes_A	c__Clostridia	o__Oscillospirales	f__Oscillospiraceae	g__Lawsonibacter	s__Lawsonibacter_asaccharolyticus
E07188-L1_cleanbin_000028	Bacteria	0.766667	HsG_cluster97_000320	E07188-L1_cleanbin_000028	E07184-L1_cleanbin_000025	Bacteria	0.810784	0.85	0.0666667	HsG_cluster95_000215	HsG_cluster97_000228	HsG_cluster99_000583	E07197-L1_cleanbin_000010	GreatApes_cluster95_002186	E07184-L1	HsG	Homo	Homo sapiens (GER)	d__Bacteria	p__Firmicutes_A	c__Clostridia	o__Lachnospirales	f__Lachnospiraceae	g__Agathobacter	s__Agathobacter_faecis
MGYG000001021	Bacteria	0.995833	MGYG000001021	MGYG000001021	E07184-L1_cleanbin_000026	Bacteria	0.809848	0.825	0.025	HsG_cluster95_000260	HsG_cluster97_000276	HsG_cluster99_000584	E07193-L1_cleanbin_000040	GreatApes_cluster95_000195	E07184-L1	HsG	Homo	Homo sapiens (GER)	d__Bacteria	p__Firmicutes_A	c__Clostridia	o__Oscillospirales	f__Ruminococcaceae	g__Gemmiger	s__Gemmiger_sp900540595
H07639-L1_cleanbin_000003	Bacteria	0.991667	HsA2_cluster97_000019	H07639-L1_cleanbin_000003	E07184-L1_cleanbin_000027	Bacteria	0.761232	0.766667	0.00833333	HsG_cluster95_000027	HsG_cluster97_000030	HsG_cluster99_000636	E07147-L1_cleanbin_000001	GreatApes_cluster95_000330	E07184-L1	HsG	Homo	Homo sapiens (GER)	d__Bacteria	p__Firmicutes_A	c__Clostridia	o__Oscillospirales	f__Acutalibacteraceae	g__Eubacterium_R	s__Eubacterium_R_sp000434995
H07687-L1_cleanbin_000029	Bacteria	0.923968	HsA1_cluster97_000140	H07687-L1_cleanbin_000029	E07184-L1_cleanbin_000028	Bacteria	0.71707	0.775	0.0916667	HsG_cluster95_000160	HsG_cluster97_000170	HsG_cluster99_000682	E07175-L1_cleanbin_000017	GreatApes_cluster95_000439	E07184-L1	HsG	Homo	Homo sapiens (GER)	d__Bacteria	p__Firmicutes_A	c__Clostridia	o__Lachnospirales	f__Lachnospiraceae	g__Agathobacter	s__Agathobacter_rectalis
ManaraSGB4421	Bacteria	0.635173	ManaraSGB4421	ManaraSGB4421	E07184-L1_cleanbin_000029	Bacteria	0.683333	0.683333	0	HsG_cluster95_000204	HsG_cluster97_000217	HsG_cluster99_000718	E07178-L1_cleanbin_000020	GreatApes_cluster95_000606	E07184-L1	HsG	Homo	Homo sapiens (GER)	d__Bacteria	p__Bacteroidota	c__Bacteroidia	o__Bacteroidales	f__Marinifilaceae	g__Odoribacter	s__Odoribacter_splanchnicus
H07660-L1_cleanbin_000001	Bacteria	0.995833	Ppan_cluster97_000003	H07660-L1_cleanbin_000001	E07184-L1_cleanbin_000032	Bacteria	0.576126	0.616667	0.05	HsG_cluster95_000198	HsG_cluster97_000208	HsG_cluster99_000790	E07146-L1_cleanbin_000019	GreatApes_cluster95_000038	E07184-L1	HsG	Homo	Homo sapiens (GER)	d__Bacteria	p__Firmicutes_A	c__Clostridia	o__Oscillospirales	f__Oscillospiraceae	g__Faecousia	s__Faecousia_sp003525905
H07655-L1_cleanbin_000008	Bacteria	0.970621	Ppan_cluster97_000003	H07660-L1_cleanbin_000001	E07184-L1_cleanbin_000033	Bacteria	0.517063	0.525	0.00833333	HsG_cluster95_000176	HsG_cluster97_000186	HsG_cluster99_000825	E07148-L1_cleanbin_000014	GreatApes_cluster95_001638	E07184-L1	HsG	Homo	Homo sapiens (GER)	d__Bacteria	p__Firmicutes_A	c__Clostridia	o__Oscillospirales	f__Oscillospiraceae	g__ER4	s__ER4_sp900317525
G02645-L1_cleanbin_000022	Bacteria	0.907576	Ptver_cluster97_000198	G02645-L1_cleanbin_000022	E07187-L1_cleanbin_000001	Bacteria	0.995833	1	0.00833333	HsG_cluster95_000005	HsG_cluster97_000005	HsG_cluster99_000018	E07184-L1_cleanbin_000001	GreatApes_cluster95_000021	E07187-L1	HsG	Homo	Homo sapiens (GER)	d__Bacteria	p__Proteobacteria	c__Gammaproteobacteria	o__Burkholderiales	f__Burkholderiaceae	g__Sutterella	s__Sutterella_wadsworthensis
G02649-L1_cleanbin_000053	Bacteria	0.784375	Ptver_cluster97_000198	G02645-L1_cleanbin_000022	E07187-L1_cleanbin_000002	Bacteria	0.983333	1	0.0333333	HsG_cluster95_000041	HsG_cluster97_000044	HsG_cluster99_000067	E07187-L1_cleanbin_000002	GreatApes_cluster95_000691	E07187-L1	HsG	Homo	Homo sapiens (GER)	d__Bacteria	p__Bacteroidota	c__Bacteroidia	o__Bacteroidales	f__Bacteroidaceae	g__Bacteroides	s__Bacteroides_uniformis
MGYG000001987	Bacteria	0.995833	MGYG000001987	MGYG000001987	E07187-L1_cleanbin_000003	Bacteria	0.97486	0.991667	0.0333333	HsG_cluster95_000083	HsG_cluster97_000089	HsG_cluster99_000161	E07184-L1_cleanbin_000009	GreatApes_cluster95_000591	E07187-L1	HsG	Homo	Homo sapiens (GER)	d__Bacteria	p__Firmicutes_C	c__Negativicutes	o__Acidaminococcales	f__Acidaminococcaceae	g__Phascolarctobacterium	s__Phascolarctobacterium_faecium
MGYG000000517	Bacteria	0.995833	MGYG000000517	MGYG000000517	E07187-L1_cleanbin_000004	Bacteria	0.966384	0.983333	0.0333333	HsG_cluster95_000098	HsG_cluster97_000105	HsG_cluster99_000174	E07139-L1_cleanbin_000004	GreatApes_cluster95_001500	E07187-L1	HsG	Homo	Homo sapiens (GER)	d__Bacteria	p__Bacteroidota	c__Bacteroidia	o__Bacteroidales	f__Rikenellaceae	g__Alistipes	s__Alistipes_putredinis
ManaraSGB4211	Bacteria	0.995833	ManaraSGB4211	ManaraSGB4211	E07187-L1_cleanbin_000005	Bacteria	0.962356	0.966667	0.00833333	HsG_cluster95_000034	HsG_cluster97_000070	HsG_cluster99_000110	E07183-L1_cleanbin_000004	GreatApes_cluster95_000012	E07187-L1	HsG	Homo	Homo sapiens (GER)	d__Bacteria	p__Bacteroidota	c__Bacteroidia	o__Bacteroidales	f__Bacteroidaceae	g__Phocaeicola	s__Phocaeicola_dorei
MGYG000000959	Bacteria	0.991667	MGYG000000959	MGYG000000959	E07187-L1_cleanbin_000006	Bacteria	0.962255	0.991667	0.0583333	HsG_cluster95_000135	HsG_cluster97_000145	HsG_cluster99_000251	E07187-L1_cleanbin_000006	GreatApes_cluster95_000537	E07187-L1	HsG	Homo	Homo sapiens (GER)	d__Bacteria	p__Firmicutes_A	c__Clostridia	o__Lachnospirales	f__Lachnospiraceae	g__Clostridium_Q	s__Clostridium_Q_fessum
G02653-L1_cleanbin_000001	Bacteria	0.995833	Ptver_cluster97_000009	G02653-L1_cleanbin_000001	E07187-L1_cleanbin_000007	Bacteria	0.958333	0.958333	0	HsG_cluster95_000144	HsG_cluster97_000154	HsG_cluster99_000262	E07187-L1_cleanbin_000007	GreatApes_cluster95_001844	E07187-L1	HsG	Homo	Homo sapiens (GER)	d__Bacteria	p__Firmicutes_A	c__Clostridia	o__Lachnospirales	f__Anaerotignaceae	g__Anaerotignum	s__Anaerotignum_faecicola
G02622-L1_cleanbin_000015	Bacteria	0.920495	Ptver_cluster97_000009	G02653-L1_cleanbin_000001	E07187-L1_cleanbin_000008	Bacteria	0.95791	0.983333	0.05	HsG_cluster95_000153	HsG_cluster97_000163	HsG_cluster99_000287	E07187-L1_cleanbin_000008	GreatApes_cluster95_001290	E07187-L1	HsG	Homo	Homo sapiens (GER)	d__Bacteria	p__Firmicutes_A	c__Clostridia	o__Lachnospirales	f__Lachnospiraceae	g__Ruminococcus_B	s__Ruminococcus_B_gnavus
ManaraSGB20865	Bacteria	0.995833	ManaraSGB20865	ManaraSGB20865	E07187-L1_cleanbin_000009	Bacteria	0.970833	1	0.0583333	HsG_cluster95_000103	HsG_cluster97_000111	HsG_cluster99_000183	E07187-L1_cleanbin_000009	GreatApes_cluster95_001075	E07187-L1	HsG	Homo	Homo sapiens (GER)	d__Bacteria	p__Firmicutes_A	c__Clostridia	o__Lachnospirales	f__Lachnospiraceae	g__Roseburia	s__Roseburia_inulinivorans
MGYG000000395	Bacteria	0.995833	MGYG000000395	MGYG000000395	E07187-L1_cleanbin_000010	Bacteria	0.954167	1	0.0916667	HsG_cluster95_000143	HsG_cluster97_000153	HsG_cluster99_000261	E07148-L1_cleanbin_000011	GreatApes_cluster95_002046	E07187-L1	HsG	Homo	Homo sapiens (GER)	d__Bacteria	p__Firmicutes_A	c__Clostridia	o__Lachnospirales	f__Lachnospiraceae	g__Enterocloster	s__Enterocloster_sp000431375
G02629-L1_cleanbin_000001	Bacteria	0.995833	Ptver_cluster97_000011	G02629-L1_cleanbin_000001	E07187-L1_cleanbin_000011	Bacteria	0.953986	0.958333	0.00833333	HsG_cluster95_000157	HsG_cluster97_000167	HsG_cluster99_000292	E07187-L1_cleanbin_000011	GreatApes_cluster95_001157	E07187-L1	HsG	Homo	Homo sapiens (GER)	d__Bacteria	p__Firmicutes_A	c__Clostridia	o__Oscillospirales	f__Oscillospiraceae	g__Dysosmobacter	s__Dysosmobacter_welbionis
G02634-L1_cleanbin_000001	Bacteria	0.995833	Ptver_cluster97_000011	G02629-L1_cleanbin_000001	E07187-L1_cleanbin_000012	Bacteria	0.949573	0.975	0.05	HsG_cluster95_000171	HsG_cluster97_000181	HsG_cluster99_000332	E07187-L1_cleanbin_000012	GreatApes_cluster95_000850	E07187-L1	HsG	Homo	Homo sapiens (GER)	d__Bacteria	p__Firmicutes_A	c__Clostridia	o__Oscillospirales	f__Ruminococcaceae	g__Faecalibacterium	s__Faecalibacterium_prausnitzii_G
G02637-L1_cleanbin_000002	Bacteria	0.995833	Ptver_cluster97_000011	G02629-L1_cleanbin_000001	E07187-L1_cleanbin_000013	Bacteria	0.945115	0.966667	0.0416667	HsG_cluster95_000183	HsG_cluster97_000193	HsG_cluster99_000354	E07187-L1_cleanbin_000013	GreatApes_cluster95_001572	E07187-L1	HsG	Homo	Homo sapiens (GER)	d__Bacteria	p__Firmicutes_A	c__Clostridia	o__Lachnospirales	f__Lachnospiraceae	g__Ventrimonas	s__Ventrimonas_sp003478505
G02643-L1_cleanbin_000001	Bacteria	0.995833	Ptver_cluster97_000011	G02629-L1_cleanbin_000001	E07187-L1_cleanbin_000015	Bacteria	0.915991	0.925	0.0166667	HsG_cluster95_000060	HsG_cluster97_000065	HsG_cluster99_000433	E07172-L1_cleanbin_000005	GreatApes_cluster95_000178	E07187-L1	HsG	Homo	Homo sapiens (GER)	d__Bacteria	p__Bacteroidota	c__Bacteroidia	o__Bacteroidales	f__Tannerellaceae	g__Parabacteroides	s__Parabacteroides_distasonis
G02644-L1_cleanbin_000001	Bacteria	0.995833	Ptver_cluster97_000011	G02629-L1_cleanbin_000001	E07187-L1_cleanbin_000016	Bacteria	0.881231	0.908333	0.05	HsG_cluster95_000031	HsG_cluster97_000034	HsG_cluster99_000056	E07180-L1_cleanbin_000003	GreatApes_cluster95_000336	E07187-L1	HsG	Homo	Homo sapiens (GER)	d__Bacteria	p__Bacteroidota	c__Bacteroidia	o__Bacteroidales	f__Tannerellaceae	g__Parabacteroides	s__Parabacteroides_merdae
G02649-L1_cleanbin_000001	Bacteria	0.995833	Ptver_cluster97_000011	G02629-L1_cleanbin_000001	E07187-L1_cleanbin_000017	Bacteria	0.878616	0.883333	0.00833333	HsG_cluster95_000009	HsG_cluster97_000009	HsG_cluster99_000196	E07197-L1_cleanbin_000001	GreatApes_cluster95_000209	E07187-L1	HsG	Homo	Homo sapiens (GER)	d__Bacteria	p__Firmicutes_A	c__Clostridia	o__Oscillospirales	f__Oscillospiraceae	g__Flavonifractor	s__Flavonifractor_plautii
H07645-L1_cleanbin_000028	Bacteria	0.912121	Ptver_cluster97_000011	G02629-L1_cleanbin_000001	E07187-L1_cleanbin_000018	Bacteria	0.932372	0.975	0.0833333	HsG_cluster95_000105	HsG_cluster97_000113	HsG_cluster99_000185	E07192-L1_cleanbin_000011	GreatApes_cluster95_000863	E07187-L1	HsG	Homo	Homo sapiens (GER)	d__Bacteria	p__Firmicutes_A	c__Clostridia	o__Oscillospirales	f__Oscillospiraceae	g__Lawsonibacter	s__Lawsonibacter_asaccharolyticus
G02624-L1_cleanbin_000029	Bacteria	0.794792	Ptver_cluster97_000011	G02629-L1_cleanbin_000001	E07187-L1_cleanbin_000019	Bacteria	0.872222	0.9	0.05	HsG_cluster95_000237	HsG_cluster97_000251	HsG_cluster99_000505	E07187-L1_cleanbin_000019	GreatApes_cluster95_000694	E07187-L1	HsG	Homo	Homo sapiens (GER)	d__Bacteria	p__Firmicutes_A	c__Clostridia	o__Lachnospirales	f__Lachnospiraceae	g__Mediterraneibacter	s__Mediterraneibacter_torques
G02628-L1_cleanbin_000026	Bacteria	0.662654	Ptver_cluster97_000011	G02629-L1_cleanbin_000001	E07187-L1_cleanbin_000020	Bacteria	0.819498	0.858333	0.0666667	HsG_cluster95_000017	HsG_cluster97_000284	HsG_cluster99_000572	E07187-L1_cleanbin_000020	GreatApes_cluster95_000458	E07187-L1	HsG	Homo	Homo sapiens (GER)	d__Bacteria	p__Firmicutes_C	c__Negativicutes	o__Veillonellales	f__Veillonellaceae	g__Veillonella	s__Veillonella_parvula_A
H07648-L1_cleanbin_000001	Bacteria	0.995833	Ptschw_cluster97_000003	H07648-L1_cleanbin_000001	E07187-L1_cleanbin_000021	Bacteria	0.8	0.8	0	HsG_cluster95_000276	HsG_cluster97_000295	HsG_cluster99_000597	E07187-L1_cleanbin_000021	GreatApes_cluster95_004861	E07187-L1	HsG	Homo	Homo sapiens (GER)	d__Bacteria	p__Actinobacteriota	c__Coriobacteriia	o__Coriobacteriales	f__Coriobacteriaceae	g__Collinsella	s__Collinsella_spGreatApes004861
E07192-L1_cleanbin_000002	Bacteria	0.995833	HsG_cluster97_000009	E07192-L1_cleanbin_000002	E07187-L1_cleanbin_000022	Bacteria	0.785	0.833333	0.0833333	HsG_cluster95_000253	HsG_cluster97_000269	HsG_cluster99_000613	E07183-L1_cleanbin_000028	GreatApes_cluster95_001453	E07187-L1	HsG	Homo	Homo sapiens (GER)	d__Bacteria	p__Bacteroidota	c__Bacteroidia	o__Bacteroidales	f__Bacteroidaceae	g__Bacteroides	s__Bacteroides_ovatus
MGYG000002227	Bacteria	0.995833	MGYG000002227	MGYG000002227	E07187-L1_cleanbin_000023	Bacteria	0.778014	0.783333	0.00833333	HsG_cluster95_000077	HsG_cluster97_000083	HsG_cluster99_000159	E07139-L1_cleanbin_000001	GreatApes_cluster95_001159	E07187-L1	HsG	Homo	Homo sapiens (GER)	d__Bacteria	p__Bacteroidota	c__Bacteroidia	o__Bacteroidales	f__Rikenellaceae	g__Alistipes	s__Alistipes_onderdonkii
MGYG000004643	Bacteria	0.995833	MGYG000004643	MGYG000004643	E07187-L1_cleanbin_000024	Bacteria	0.906268	0.941667	0.0666667	HsG_cluster95_000186	HsG_cluster97_000196	HsG_cluster99_000362	E07193-L1_cleanbin_000030	GreatApes_cluster95_001490	E07187-L1	HsG	Homo	Homo sapiens (GER)	d__Bacteria	p__Bacteroidota	c__Bacteroidia	o__Bacteroidales	f__Rikenellaceae	g__Alistipes	s__Alistipes_shahii
E07150-L1_cleanbin_000007	Bacteria	0.979096	HsG_cluster97_000072	E07150-L1_cleanbin_000007	E07187-L1_cleanbin_000025	Bacteria	0.766447	0.791667	0.0416667	HsG_cluster95_000259	HsG_cluster97_000275	HsG_cluster99_000555	E07183-L1_cleanbin_000030	GreatApes_cluster95_000532	E07187-L1	HsG	Homo	Homo sapiens (GER)	d__Bacteria	p__Bacteroidota	c__Bacteroidia	o__Bacteroidales	f__Bacteroidaceae	g__Bacteroides	s__Bacteroides_fragilis
H07638-L1_cleanbin_000001	Bacteria	0.995833	HsA2_cluster97_000008	H07638-L1_cleanbin_000001	E07187-L1_cleanbin_000026	Bacteria	0.673594	0.691667	0.025	HsG_cluster95_000016	HsG_cluster97_000348	HsG_cluster99_000726	E07187-L1_cleanbin_000026	GreatApes_cluster95_005646	E07187-L1	HsG	Homo	Homo sapiens (GER)	d__Bacteria	p__Proteobacteria	c__Gammaproteobacteria	o__Enterobacterales	f__Enterobacteriaceae	g__Escherichia	s__Escherichia_coli
H07642-L1_cleanbin_000001	Bacteria	0.995833	HsA2_cluster97_000008	H07638-L1_cleanbin_000001	E07187-L1_cleanbin_000029	Bacteria	0.500137	0.508333	0.00833333	HsG_cluster95_000022	HsG_cluster97_000421	HsG_cluster99_000837	E07187-L1_cleanbin_000029	NA	E07187-L1	HsG	Homo	Homo sapiens (GER)	NA	NA	NA	NA	NA	NA	NA
MGYG000001230	Bacteria	0.995833	MGYG000001230	MGYG000001230	E07188-L1_cleanbin_000001	Bacteria	0.995833	1	0.00833333	HsG_cluster95_000014	HsG_cluster97_000014	HsG_cluster99_000016	E07188-L1_cleanbin_000001	GreatApes_cluster95_000176	E07188-L1	HsG	Homo	Homo sapiens (GER)	d__Bacteria	p__Proteobacteria	c__Gammaproteobacteria	o__Burkholderiales	f__Burkholderiaceae	g__Duodenibacillus	s__Duodenibacillus_massiliensis
H07687-L1_cleanbin_000007	Bacteria	0.979096	HsA1_cluster97_000028	H07687-L1_cleanbin_000007	E07188-L1_cleanbin_000002	Bacteria	0.991667	0.991667	0	HsG_cluster95_000006	HsG_cluster97_000006	HsG_cluster99_000049	E07172-L1_cleanbin_000001	GreatApes_cluster95_000032	E07188-L1	HsG	Homo	Homo sapiens (GER)	d__Bacteria	p__Bacteroidota	c__Bacteroidia	o__Bacteroidales	f__Barnesiellaceae	g__Barnesiella	s__Barnesiella_intestinihominis
H07622-L1_cleanbin_000037	Bacteria	0.811565	HsA1_cluster97_000028	H07687-L1_cleanbin_000007	E07188-L1_cleanbin_000003	Bacteria	0.9875	1	0.025	HsG_cluster95_000035	HsG_cluster97_000038	HsG_cluster99_000054	E07180-L1_cleanbin_000005	GreatApes_cluster95_000539	E07188-L1	HsG	Homo	Homo sapiens (GER)	d__Bacteria	p__Firmicutes_A	c__Clostridia	o__UBA1381	f__UBA1381	g__CAG-41	s__CAG-41_sp900066215
H07643-L1_cleanbin_000023	Bacteria	0.80098	HsA2_cluster97_000008	H07638-L1_cleanbin_000001	E07188-L1_cleanbin_000004	Bacteria	0.983333	1	0.0333333	HsG_cluster95_000045	HsG_cluster97_000048	HsG_cluster99_000072	E07160-L1_cleanbin_000005	GreatApes_cluster95_000699	E07188-L1	HsG	Homo	Homo sapiens (GER)	d__Bacteria	p__Firmicutes_A	c__Clostridia	o__Oscillospirales	f__Ruminococcaceae	g__CAG-115	s__CAG-115_sp003531585
MGYG000001569	Bacteria	0.995833	MGYG000001569	MGYG000001569	E07188-L1_cleanbin_000005	Bacteria	0.983263	0.991667	0.0166667	HsG_cluster95_000044	HsG_cluster97_000047	HsG_cluster99_000087	E07182-L1_cleanbin_000002	GreatApes_cluster95_000864	E07188-L1	HsG	Homo	Homo sapiens (GER)	d__Bacteria	p__Firmicutes_A	c__Clostridia	o__Oscillospirales	f__Ruminococcaceae	g__Ruminococcus_D	s__Ruminococcus_D_bicirculans
G02640-L1_cleanbin_000002	Bacteria	0.995833	Ptver_cluster97_000012	G02640-L1_cleanbin_000002	E07188-L1_cleanbin_000006	Bacteria	0.979167	1	0.0416667	HsG_cluster95_000064	HsG_cluster97_000069	HsG_cluster99_000109	E07150-L1_cleanbin_000006	GreatApes_cluster95_000689	E07188-L1	HsG	Homo	Homo sapiens (GER)	d__Bacteria	p__Firmicutes_A	c__Clostridia	o__Lachnospirales	f__Lachnospiraceae	g__Coprococcus	s__Coprococcus_eutactus_A
G02614-L1_cleanbin_000001	Bacteria	0.991667	Ptver_cluster97_000012	G02640-L1_cleanbin_000002	E07188-L1_cleanbin_000007	Bacteria	0.975	1	0.05	HsG_cluster95_000089	HsG_cluster97_000096	HsG_cluster99_000153	E07188-L1_cleanbin_000007	GreatApes_cluster95_001289	E07188-L1	HsG	Homo	Homo sapiens (GER)	d__Bacteria	p__Firmicutes_A	c__Clostridia	o__Lachnospirales	f__Lachnospiraceae	g__Mediterraneibacter	s__Mediterraneibacter_lactaris
G02619-L1_cleanbin_000003	Bacteria	0.991667	Ptver_cluster97_000012	G02640-L1_cleanbin_000002	E07188-L1_cleanbin_000008	Bacteria	0.970726	0.975	0.00833333	HsG_cluster95_000066	HsG_cluster97_000072	HsG_cluster99_000119	E07139-L1_cleanbin_000002	GreatApes_cluster95_001152	E07188-L1	HsG	Homo	Homo sapiens (GER)	d__Bacteria	p__Firmicutes_A	c__Clostridia	o__Oscillospirales	f__Acutalibacteraceae	g__Ruminococcus_E	s__Ruminococcus_E_sp003526955
G02627-L1_cleanbin_000002	Bacteria	0.991667	Ptver_cluster97_000012	G02640-L1_cleanbin_000002	E07188-L1_cleanbin_000009	Bacteria	0.970658	0.991667	0.0416667	HsG_cluster95_000107	HsG_cluster97_000115	HsG_cluster99_000189	E07188-L1_cleanbin_000009	GreatApes_cluster95_001086	E07188-L1	HsG	Homo	Homo sapiens (GER)	d__Bacteria	p__Firmicutes_A	c__Clostridia	o__Lachnospirales	f__Lachnospiraceae	g__Eubacterium_F	s__Eubacterium_F_sp900539115
G02638-L1_cleanbin_000001	Bacteria	0.991667	Ptver_cluster97_000012	G02640-L1_cleanbin_000002	E07188-L1_cleanbin_000010	Bacteria	0.970833	1	0.0583333	HsG_cluster95_000102	HsG_cluster97_000110	HsG_cluster99_000182	E07188-L1_cleanbin_000010	GreatApes_cluster95_001300	E07188-L1	HsG	Homo	Homo sapiens (GER)	d__Bacteria	p__Firmicutes_A	c__Clostridia	o__Lachnospirales	f__Lachnospiraceae	g__Eubacterium_F	s__Eubacterium_F_sp003491505
G02639-L1_cleanbin_000003	Bacteria	0.991667	Ptver_cluster97_000012	G02640-L1_cleanbin_000002	E07188-L1_cleanbin_000011	Bacteria	0.966667	1	0.0666667	HsG_cluster95_000117	HsG_cluster97_000126	HsG_cluster99_000206	E07182-L1_cleanbin_000007	GreatApes_cluster95_000690	E07188-L1	HsG	Homo	Homo sapiens (GER)	d__Bacteria	p__Firmicutes_A	c__Clostridia	o__Lachnospirales	f__Lachnospiraceae	g__RUG115	s__RUG115_sp900066395
G02643-L1_cleanbin_000004	Bacteria	0.991667	Ptver_cluster97_000012	G02640-L1_cleanbin_000002	E07188-L1_cleanbin_000012	Bacteria	0.958053	0.991667	0.0666667	HsG_cluster95_000109	HsG_cluster97_000117	HsG_cluster99_000276	E07178-L1_cleanbin_000009	GreatApes_cluster95_001752	E07188-L1	HsG	Homo	Homo sapiens (GER)	d__Bacteria	p__Firmicutes_A	c__Clostridia	o__Lachnospirales	f__Lachnospiraceae	g__Eisenbergiella	s__Eisenbergiella_sp900066775
G02646-L1_cleanbin_000001	Bacteria	0.991667	Ptver_cluster97_000012	G02640-L1_cleanbin_000002	E07188-L1_cleanbin_000013	Bacteria	0.945614	0.95	0.00833333	HsG_cluster95_000177	HsG_cluster97_000187	HsG_cluster99_000344	E07188-L1_cleanbin_000013	GreatApes_cluster95_002476	E07188-L1	HsG	Homo	Homo sapiens (GER)	d__Bacteria	p__Firmicutes	c__Bacilli	o__Acholeplasmatales	f__Anaeroplasmataceae	g__CAG-307	s__CAG-307_sp001916215
H07600-L1_cleanbin_000003	Bacteria	0.991667	Ptver_cluster97_000012	G02640-L1_cleanbin_000002	E07188-L1_cleanbin_000014	Bacteria	0.940812	0.975	0.0666667	HsG_cluster95_000101	HsG_cluster97_000108	HsG_cluster99_000373	E07180-L1_cleanbin_000014	GreatApes_cluster95_001288	E07188-L1	HsG	Homo	Homo sapiens (GER)	d__Bacteria	p__Firmicutes_A	c__Clostridia	o__Lachnospirales	f__Lachnospiraceae	g__Coprococcus	s__Coprococcus_sp900066115
G02649-L1_cleanbin_000003	Bacteria	0.9875	Ptver_cluster97_000012	G02640-L1_cleanbin_000002	E07188-L1_cleanbin_000015	Bacteria	0.932817	0.941667	0.0166667	HsG_cluster95_000196	HsG_cluster97_000206	HsG_cluster99_000393	E07188-L1_cleanbin_000015	GreatApes_cluster95_000442	E07188-L1	HsG	Homo	Homo sapiens (GER)	d__Bacteria	p__Firmicutes_C	c__Negativicutes	o__Veillonellales	f__Veillonellaceae	g__Veillonella	s__Veillonella_rogosae
G02651-L1_cleanbin_000004	Bacteria	0.9875	Ptver_cluster97_000012	G02640-L1_cleanbin_000002	E07188-L1_cleanbin_000016	Bacteria	0.932372	0.975	0.0833333	HsG_cluster95_000199	HsG_cluster97_000210	HsG_cluster99_000399	E07188-L1_cleanbin_000016	GreatApes_cluster95_002154	E07188-L1	HsG	Homo	Homo sapiens (GER)	d__Bacteria	p__Firmicutes_A	c__Clostridia	o__Lachnospirales	f__Lachnospiraceae	g__Lachnospira	s__Lachnospira_rogosae_A
H07636-L1_cleanbin_000005	Bacteria	0.979062	Ptver_cluster97_000012	G02640-L1_cleanbin_000002	E07188-L1_cleanbin_000017	Bacteria	0.924405	0.933333	0.0166667	HsG_cluster95_000203	HsG_cluster97_000216	HsG_cluster99_000417	E07188-L1_cleanbin_000017	GreatApes_cluster95_000993	E07188-L1	HsG	Homo	Homo sapiens (GER)	d__Bacteria	p__Cyanobacteria	c__Vampirovibrionia	o__Gastranaerophilales	f__Gastranaerophilaceae	g__CAG-196	s__CAG-196_sp002102975
G02611-L1_cleanbin_000007	Bacteria	0.97486	Ptver_cluster97_000012	G02640-L1_cleanbin_000002	E07188-L1_cleanbin_000018	Bacteria	0.920238	0.933333	0.025	HsG_cluster95_000034	HsG_cluster97_000037	HsG_cluster99_000111	E07197-L1_cleanbin_000005	GreatApes_cluster95_000012	E07188-L1	HsG	Homo	Homo sapiens (GER)	d__Bacteria	p__Bacteroidota	c__Bacteroidia	o__Bacteroidales	f__Bacteroidaceae	g__Phocaeicola	s__Phocaeicola_dorei
G02629-L1_cleanbin_000015	Bacteria	0.911486	Ptver_cluster97_000012	G02640-L1_cleanbin_000002	E07188-L1_cleanbin_000019	Bacteria	0.910693	0.941667	0.0583333	HsG_cluster95_000115	HsG_cluster97_000124	HsG_cluster99_000445	E07139-L1_cleanbin_000006	GreatApes_cluster95_000449	E07188-L1	HsG	Homo	Homo sapiens (GER)	d__Bacteria	p__Firmicutes_A	c__Clostridia	o__Lachnospirales	f__Lachnospiraceae	g__Roseburia	s__Roseburia_hominis
G02635-L1_cleanbin_000016	Bacteria	0.793857	Ptver_cluster97_000012	G02640-L1_cleanbin_000002	E07188-L1_cleanbin_000020	Bacteria	0.907576	0.916667	0.0166667	HsG_cluster95_000061	HsG_cluster97_000066	HsG_cluster99_000447	E07180-L1_cleanbin_000010	GreatApes_cluster95_000349	E07188-L1	HsG	Homo	Homo sapiens (GER)	d__Bacteria	p__Firmicutes_A	c__Clostridia	o__Oscillospirales	f__Ruminococcaceae	g__Gemmiger	s__Gemmiger_formicilis
G02615-L1_cleanbin_000039	Bacteria	0.553261	Ptver_cluster97_000509	G02615-L1_cleanbin_000039	E07188-L1_cleanbin_000021	Bacteria	0.894572	0.908333	0.025	HsG_cluster95_000226	HsG_cluster97_000239	HsG_cluster99_000478	E07188-L1_cleanbin_000021	GreatApes_cluster95_003805	E07188-L1	HsG	Homo	Homo sapiens (GER)	d__Bacteria	p__Proteobacteria	c__Gammaproteobacteria	o__Enterobacterales	f__Pasteurellaceae	g__Haemophilus_D	s__Haemophilus_D_spGreatApes003805
H07626-L1_cleanbin_000001	Bacteria	0.995833	Gberingei_cluster97_000005	H07626-L1_cleanbin_000001	E07188-L1_cleanbin_000023	Bacteria	0.823333	0.833333	0.0166667	HsG_cluster95_000159	HsG_cluster97_000169	HsG_cluster99_000568	E07172-L1_cleanbin_000015	GreatApes_cluster95_001163	E07188-L1	HsG	Homo	Homo sapiens (GER)	d__Bacteria	p__Bacteroidota	c__Bacteroidia	o__Bacteroidales	f__Rikenellaceae	g__Alistipes	s__Alistipes_finegoldii
H07616-L1_cleanbin_000013	Bacteria	0.970726	Gberingei_cluster97_000005	H07626-L1_cleanbin_000001	E07188-L1_cleanbin_000024	Bacteria	0.819167	0.833333	0.025	HsG_cluster95_000267	HsG_cluster97_000285	HsG_cluster99_000573	E07188-L1_cleanbin_000024	GreatApes_cluster95_000359	E07188-L1	HsG	Homo	Homo sapiens (GER)	d__Bacteria	p__Bacteroidota	c__Bacteroidia	o__Bacteroidales	f__Bacteroidaceae	g__Phocaeicola	s__Phocaeicola_massiliensis
H07627-L1_cleanbin_000007	Bacteria	0.970726	Gberingei_cluster97_000005	H07626-L1_cleanbin_000001	E07188-L1_cleanbin_000025	Bacteria	0.96656	0.975	0.0166667	HsG_cluster95_000041	HsG_cluster97_000044	HsG_cluster99_000210	E07187-L1_cleanbin_000002	GreatApes_cluster95_000691	E07188-L1	HsG	Homo	Homo sapiens (GER)	d__Bacteria	p__Bacteroidota	c__Bacteroidia	o__Bacteroidales	f__Bacteroidaceae	g__Bacteroides	s__Bacteroides_uniformis
H07631-L1_cleanbin_000011	Bacteria	0.970726	Gberingei_cluster97_000005	H07626-L1_cleanbin_000001	E07188-L1_cleanbin_000026	Bacteria	0.818333	0.833333	0.025	HsG_cluster95_000077	HsG_cluster97_000083	HsG_cluster99_000135	E07139-L1_cleanbin_000001	GreatApes_cluster95_001159	E07188-L1	HsG	Homo	Homo sapiens (GER)	d__Bacteria	p__Bacteroidota	c__Bacteroidia	o__Bacteroidales	f__Rikenellaceae	g__Alistipes	s__Alistipes_onderdonkii
H07633-L1_cleanbin_000008	Bacteria	0.962356	Gberingei_cluster97_000005	H07626-L1_cleanbin_000001	E07188-L1_cleanbin_000027	Bacteria	0.798333	0.833333	0.0583333	HsG_cluster95_000172	HsG_cluster97_000182	HsG_cluster99_000599	E07172-L1_cleanbin_000016	GreatApes_cluster95_002188	E07188-L1	HsG	Homo	Homo sapiens (GER)	d__Bacteria	p__Firmicutes_A	c__Clostridia	o__Lachnospirales	f__Lachnospiraceae	g__Acetatifactor	s__Acetatifactor_sp900066565
H07617-L1_cleanbin_000020	Bacteria	0.953736	Gberingei_cluster97_000005	H07626-L1_cleanbin_000001	E07188-L1_cleanbin_000028	Bacteria	0.766667	0.766667	0	HsG_cluster95_000289	HsG_cluster97_000311	HsG_cluster99_000630	E07188-L1_cleanbin_000028	GreatApes_cluster95_000198	E07188-L1	HsG	Homo	Homo sapiens (GER)	d__Bacteria	p__Firmicutes_A	c__Clostridia	o__Oscillospirales	f__Ruminococcaceae	g__Ruminococcus_C	s__Ruminococcus_C_callidus
H07602-L1_cleanbin_000033	Bacteria	0.801361	Gberingei_cluster97_000123	H07602-L1_cleanbin_000033	E07188-L1_cleanbin_000029	Bacteria	0.744928	0.766667	0.0333333	HsG_cluster95_000103	HsG_cluster97_000111	HsG_cluster99_000647	E07187-L1_cleanbin_000009	GreatApes_cluster95_001075	E07188-L1	HsG	Homo	Homo sapiens (GER)	d__Bacteria	p__Firmicutes_A	c__Clostridia	o__Lachnospirales	f__Lachnospiraceae	g__Roseburia	s__Roseburia_inulinivorans
H07685-L1_cleanbin_000016	Bacteria	0.786404	Gberingei_cluster97_000123	H07602-L1_cleanbin_000033	E07188-L1_cleanbin_000031	Bacteria	0.719444	0.75	0.05	HsG_cluster95_000171	HsG_cluster97_000181	HsG_cluster99_000678	E07187-L1_cleanbin_000012	GreatApes_cluster95_000850	E07188-L1	HsG	Homo	Homo sapiens (GER)	d__Bacteria	p__Firmicutes_A	c__Clostridia	o__Oscillospirales	f__Ruminococcaceae	g__Faecalibacterium	s__Faecalibacterium_prausnitzii_G
H07622-L1_cleanbin_000001	Bacteria	0.995833	HsA1_cluster97_000005	H07622-L1_cleanbin_000001	E07188-L1_cleanbin_000032	Bacteria	0.713889	0.75	0.0583333	HsG_cluster95_000312	HsG_cluster97_000337	HsG_cluster99_000688	E07188-L1_cleanbin_000032	GreatApes_cluster95_002338	E07188-L1	HsG	Homo	Homo sapiens (GER)	d__Bacteria	p__Firmicutes_A	c__Clostridia	o__Oscillospirales	f__Ruminococcaceae	g__Faecalibacterium	s__Faecalibacterium_prausnitzii_J
MGYG000001116	Bacteria	0.966667	MGYG000001116	MGYG000001116	E07188-L1_cleanbin_000033	Bacteria	0.710853	0.716667	0.00833333	HsG_cluster95_000204	HsG_cluster97_000217	HsG_cluster99_000695	E07178-L1_cleanbin_000020	GreatApes_cluster95_000606	E07188-L1	HsG	Homo	Homo sapiens (GER)	d__Bacteria	p__Bacteroidota	c__Bacteroidia	o__Bacteroidales	f__Marinifilaceae	g__Odoribacter	s__Odoribacter_splanchnicus
ManaraSGB4402	Bacteria	0.906982	ManaraSGB4402	ManaraSGB4402	E07188-L1_cleanbin_000035	Bacteria	0.652846	0.683333	0.0416667	HsG_cluster95_000179	HsG_cluster97_000360	HsG_cluster99_000744	E07188-L1_cleanbin_000035	GreatApes_cluster95_000036	E07188-L1	HsG	Homo	Homo sapiens (GER)	d__Bacteria	p__Firmicutes_A	c__Clostridia	o__Lachnospirales	f__Lachnospiraceae	g__Anaerostipes	s__Anaerostipes_hadrus
MGYG000003153	Bacteria	0.995833	MGYG000003153	MGYG000003153	E07188-L1_cleanbin_000036	Bacteria	0.565	0.625	0.075	HsG_cluster95_000161	HsG_cluster97_000171	HsG_cluster99_000798	E07146-L1_cleanbin_000016	GreatApes_cluster95_002185	E07188-L1	HsG	Homo	Homo sapiens (GER)	d__Bacteria	p__Firmicutes_A	c__Clostridia	o__Lachnospirales	f__Lachnospiraceae	g__Lachnospira	s__Lachnospira_eligens_A
G02632-L1_cleanbin_000001	Bacteria	0.987465	Ptver_cluster97_000028	G02632-L1_cleanbin_000001	E07189-L1_cleanbin_000001	Bacteria	1	1	0	HsG_cluster95_000003	HsG_cluster97_000003	HsG_cluster99_000003	E07189-L1_cleanbin_000001	GreatApes_cluster95_000025	E07189-L1	HsG	Homo	Homo sapiens (GER)	d__Bacteria	p__Firmicutes_A	c__Clostridia	o__Oscillospirales	f__Oscillospiraceae	g__CAG-103	s__CAG-103_sp900543625
G02635-L1_cleanbin_000003	Bacteria	0.979096	Ptver_cluster97_000028	G02632-L1_cleanbin_000001	E07189-L1_cleanbin_000002	Bacteria	0.991667	1	0.0166667	HsG_cluster95_000021	HsG_cluster97_000023	HsG_cluster99_000034	E07148-L1_cleanbin_000005	GreatApes_cluster95_000328	E07189-L1	HsG	Homo	Homo sapiens (GER)	d__Bacteria	p__Firmicutes_A	c__Clostridia	o__Oscillospirales	f__Acutalibacteraceae	g__CAG-217	s__CAG-217_sp000436335
G02631-L1_cleanbin_000001	Bacteria	0.995833	Ptver_cluster97_000013	G02631-L1_cleanbin_000001	E07189-L1_cleanbin_000003	Bacteria	0.987465	0.991667	0.00833333	HsG_cluster95_000011	HsG_cluster97_000011	HsG_cluster99_000061	E07196-L1_cleanbin_000001	GreatApes_cluster95_000182	E07189-L1	HsG	Homo	Homo sapiens (GER)	d__Bacteria	p__Firmicutes_A	c__Clostridia	o__Oscillospirales	f__Oscillospiraceae	g__UBA738	s__UBA738_sp003522945
G02647-L1_cleanbin_000001	Bacteria	0.995833	Ptver_cluster97_000013	G02631-L1_cleanbin_000001	E07189-L1_cleanbin_000004	Bacteria	0.983333	0.983333	0	HsG_cluster95_000043	HsG_cluster97_000046	HsG_cluster99_000069	E07189-L1_cleanbin_000004	GreatApes_cluster95_000750	E07189-L1	HsG	Homo	Homo sapiens (GER)	d__Bacteria	p__Firmicutes_A	c__Clostridia	o__Oscillospirales	f__CAG-272	g__CAG-390	s__CAG-390_sp000437015
G02639-L1_cleanbin_000004	Bacteria	0.991667	Ptver_cluster97_000013	G02631-L1_cleanbin_000001	E07189-L1_cleanbin_000005	Bacteria	0.983333	0.983333	0	HsG_cluster95_000046	HsG_cluster97_000049	HsG_cluster99_000073	E07189-L1_cleanbin_000005	GreatApes_cluster95_000748	E07189-L1	HsG	Homo	Homo sapiens (GER)	d__Bacteria	p__Firmicutes_A	c__Clostridia	o__Oscillospirales	f__CAG-272	g__CAG-841	s__CAG-841_sp000437375
G02646-L1_cleanbin_000005	Bacteria	0.991667	Ptver_cluster97_000013	G02631-L1_cleanbin_000001	E07189-L1_cleanbin_000006	Bacteria	0.983263	0.991667	0.0166667	HsG_cluster95_000044	HsG_cluster97_000047	HsG_cluster99_000088	E07182-L1_cleanbin_000002	GreatApes_cluster95_000864	E07189-L1	HsG	Homo	Homo sapiens (GER)	d__Bacteria	p__Firmicutes_A	c__Clostridia	o__Oscillospirales	f__Ruminococcaceae	g__Ruminococcus_D	s__Ruminococcus_D_bicirculans
G02641-L1_cleanbin_000004	Bacteria	0.974859	Ptver_cluster97_000013	G02631-L1_cleanbin_000001	E07189-L1_cleanbin_000007	Bacteria	0.983263	0.991667	0.0166667	HsG_cluster95_000058	HsG_cluster97_000063	HsG_cluster99_000099	E07189-L1_cleanbin_000007	GreatApes_cluster95_001003	E07189-L1	HsG	Homo	Homo sapiens (GER)	d__Bacteria	p__Cyanobacteria	c__Vampirovibrionia	o__Gastranaerophilales	f__Gastranaerophilaceae	g__Stercorousia	s__Stercorousia_sp001765415
G02610-L1_cleanbin_000011	Bacteria	0.949638	Ptver_cluster97_000013	G02631-L1_cleanbin_000001	E07189-L1_cleanbin_000008	Bacteria	0.979096	0.983333	0.00833333	HsG_cluster95_000012	HsG_cluster97_000012	HsG_cluster99_000130	E07148-L1_cleanbin_000001	GreatApes_cluster95_000185	E07189-L1	HsG	Homo	Homo sapiens (GER)	d__Bacteria	p__Firmicutes_C	c__Negativicutes	o__Acidaminococcales	f__Acidaminococcaceae	g__Acidaminococcus	s__Acidaminococcus_sp000437815
G02645-L1_cleanbin_000016	Bacteria	0.949425	Ptver_cluster97_000013	G02631-L1_cleanbin_000001	E07189-L1_cleanbin_000009	Bacteria	0.979096	0.983333	0.00833333	HsG_cluster95_000066	HsG_cluster97_000072	HsG_cluster99_000119	E07139-L1_cleanbin_000002	GreatApes_cluster95_001152	E07189-L1	HsG	Homo	Homo sapiens (GER)	d__Bacteria	p__Firmicutes_A	c__Clostridia	o__Oscillospirales	f__Acutalibacteraceae	g__Ruminococcus_E	s__Ruminococcus_E_sp003526955
H07635-L1_cleanbin_000023	Bacteria	0.924405	Ptver_cluster97_000013	G02631-L1_cleanbin_000001	E07189-L1_cleanbin_000010	Bacteria	0.979062	0.991667	0.025	HsG_cluster95_000055	HsG_cluster97_000090	HsG_cluster99_000146	E07189-L1_cleanbin_000010	GreatApes_cluster95_000987	E07189-L1	HsG	Homo	Homo sapiens (GER)	d__Bacteria	p__Firmicutes_C	c__Negativicutes	o__Acidaminococcales	f__Acidaminococcaceae	g__Phascolarctobacterium_A	s__Phascolarctobacterium_A_succinatutens
G02652-L1_cleanbin_000028	Bacteria	0.923968	Ptver_cluster97_000013	G02631-L1_cleanbin_000001	E07189-L1_cleanbin_000011	Bacteria	0.975	0.975	0	HsG_cluster95_000085	HsG_cluster97_000092	HsG_cluster99_000148	E07189-L1_cleanbin_000011	GreatApes_cluster95_000001	E07189-L1	HsG	Homo	Homo sapiens (GER)	d__Bacteria	p__Firmicutes_A	c__Clostridia	o__Oscillospirales	f__Ruminococcaceae	g__Ruminococcus	s__Ruminococcus_sp900540005
G02620-L1_cleanbin_000022	Bacteria	0.91994	Ptver_cluster97_000013	G02631-L1_cleanbin_000001	E07189-L1_cleanbin_000012	Bacteria	0.974859	0.983333	0.0166667	HsG_cluster95_000067	HsG_cluster97_000073	HsG_cluster99_000168	E07150-L1_cleanbin_000008	GreatApes_cluster95_001129	E07189-L1	HsG	Homo	Homo sapiens (GER)	d__Bacteria	p__Firmicutes_A	c__Clostridia	o__Oscillospirales	f__Acutalibacteraceae	g__Ruminococcus_E	s__Ruminococcus_E_bromii_B
H07600-L1_cleanbin_000031	Bacteria	0.85	Ptver_cluster97_000013	G02631-L1_cleanbin_000001	E07189-L1_cleanbin_000013	Bacteria	0.962356	0.966667	0.00833333	HsG_cluster95_000129	HsG_cluster97_000139	HsG_cluster99_000235	E07189-L1_cleanbin_000013	GreatApes_cluster95_002094	E07189-L1	HsG	Homo	Homo sapiens (GER)	d__Bacteria	p__Firmicutes_A	c__Clostridia	o__Oscillospirales	f__Oscillospiraceae	g__Faecousia	s__Faecousia_sp900544705
G02619-L1_cleanbin_000028	Bacteria	0.841667	Ptver_cluster97_000013	G02631-L1_cleanbin_000001	E07189-L1_cleanbin_000014	Bacteria	0.962179	0.975	0.025	HsG_cluster95_000121	HsG_cluster97_000131	HsG_cluster99_000254	E07160-L1_cleanbin_000014	GreatApes_cluster95_001954	E07189-L1	HsG	Homo	Homo sapiens (GER)	d__Bacteria	p__Firmicutes_A	c__Clostridia	o__Christensenellales	f__CAG-138	g__Phil1	s__Phil1_sp001940855
G02642-L1_cleanbin_000029	Bacteria	0.841667	Ptver_cluster97_000013	G02631-L1_cleanbin_000001	E07189-L1_cleanbin_000015	Bacteria	0.958333	0.958333	0	HsG_cluster95_000141	HsG_cluster97_000151	HsG_cluster99_000258	E07189-L1_cleanbin_000015	GreatApes_cluster95_002259	E07189-L1	HsG	Homo	Homo sapiens (GER)	d__Bacteria	p__Actinobacteriota	c__Actinomycetia	o__Actinomycetales	f__Bifidobacteriaceae	g__Bifidobacterium	s__Bifidobacterium_adolescentis
G02614-L1_cleanbin_000039	Bacteria	0.744444	Ptver_cluster97_000013	G02631-L1_cleanbin_000001	E07189-L1_cleanbin_000016	Bacteria	0.958053	0.991667	0.0666667	HsG_cluster95_000148	HsG_cluster97_000158	HsG_cluster99_000270	E07189-L1_cleanbin_000016	GreatApes_cluster95_002328	E07189-L1	HsG	Homo	Homo sapiens (GER)	d__Bacteria	p__Firmicutes_A	c__Clostridia	o__Lachnospirales	f__Lachnospiraceae	g__Butyrivibrio_A	s__Butyrivibrio_A_sp000431815
G02636-L1_cleanbin_000040	Bacteria	0.736355	Ptver_cluster97_000013	G02631-L1_cleanbin_000001	E07189-L1_cleanbin_000017	Bacteria	0.958046	0.966667	0.0166667	HsG_cluster95_000104	HsG_cluster97_000112	HsG_cluster99_000280	E07146-L1_cleanbin_000008	GreatApes_cluster95_001628	E07189-L1	HsG	Homo	Homo sapiens (GER)	d__Bacteria	p__Firmicutes_A	c__Clostridia	o__Oscillospirales	f__Acutalibacteraceae	g__CAG-177	s__CAG-177_sp003514385
G02616-L1_cleanbin_000042	Bacteria	0.704924	Ptver_cluster97_000013	G02631-L1_cleanbin_000001	E07189-L1_cleanbin_000018	Bacteria	0.953736	0.966667	0.025	HsG_cluster95_000027	HsG_cluster97_000030	HsG_cluster99_000303	E07147-L1_cleanbin_000001	GreatApes_cluster95_000330	E07189-L1	HsG	Homo	Homo sapiens (GER)	d__Bacteria	p__Firmicutes_A	c__Clostridia	o__Oscillospirales	f__Acutalibacteraceae	g__Eubacterium_R	s__Eubacterium_R_sp000434995
G02643-L1_cleanbin_000031	Bacteria	0.704924	Ptver_cluster97_000013	G02631-L1_cleanbin_000001	E07189-L1_cleanbin_000019	Bacteria	0.95	0.95	0	HsG_cluster95_000047	HsG_cluster97_000050	HsG_cluster99_000322	E07172-L1_cleanbin_000004	GreatApes_cluster95_000454	E07189-L1	HsG	Homo	Homo sapiens (GER)	d__Bacteria	p__Bacteroidota	c__Bacteroidia	o__Bacteroidales	f__Bacteroidaceae	g__Prevotella	s__Prevotella_sp900546535
G02649-L1_cleanbin_000070	Bacteria	0.593056	Ptver_cluster97_000454	G02649-L1_cleanbin_000070	E07189-L1_cleanbin_000020	Bacteria	0.95	0.95	0	HsG_cluster95_000164	HsG_cluster97_000174	HsG_cluster99_000310	E07189-L1_cleanbin_000020	GreatApes_cluster95_000445	E07189-L1	HsG	Homo	Homo sapiens (GER)	d__Bacteria	p__Firmicutes_A	c__Clostridia	o__Oscillospirales	f__CAG-382	g__UBA1752	s__UBA1752_sp900554405
MGYG000003966	Bacteria	0.995833	MGYG000003966	MGYG000003966	E07189-L1_cleanbin_000021	Bacteria	0.95	0.95	0	HsG_cluster95_000165	HsG_cluster97_000175	HsG_cluster99_000318	E07139-L1_cleanbin_000011	GreatApes_cluster95_002621	E07189-L1	HsG	Homo	Homo sapiens (GER)	d__Bacteria	p__Verrucomicrobiota	c__Verrucomicrobiae	o__Verrucomicrobiales	f__Akkermansiaceae	g__Akkermansia	s__Akkermansia_muciniphila
H07644-L1_cleanbin_000010	Bacteria	0.966453	HsA2_cluster97_000065	H07644-L1_cleanbin_000010	E07189-L1_cleanbin_000022	Bacteria	0.945614	0.95	0.00833333	HsG_cluster95_000175	HsG_cluster97_000185	HsG_cluster99_000341	E07189-L1_cleanbin_000022	GreatApes_cluster95_000343	E07189-L1	HsG	Homo	Homo sapiens (GER)	d__Bacteria	p__Firmicutes_A	c__Clostridia	o__Christensenellales	f__CAG-138	g__UBA1685	s__UBA1685_sp002320595
H07620-L1_cleanbin_000034	Bacteria	0.716667	HsA2_cluster97_000238	H07620-L1_cleanbin_000034	E07189-L1_cleanbin_000023	Bacteria	0.945614	0.95	0.00833333	HsG_cluster95_000002	HsG_cluster97_000002	HsG_cluster99_000002	E07193-L1_cleanbin_000001	GreatApes_cluster95_000034	E07189-L1	HsG	Homo	Homo sapiens (GER)	d__Bacteria	p__Firmicutes_A	c__Clostridia	o__Oscillospirales	f__Oscillospiraceae	g__ER4	s__ER4_sp000765235
MGYG000001094	Bacteria	0.995833	MGYG000001094	MGYG000001094	E07189-L1_cleanbin_000024	Bacteria	0.941228	0.95	0.0166667	HsG_cluster95_000128	HsG_cluster97_000138	HsG_cluster99_000359	E07193-L1_cleanbin_000014	GreatApes_cluster95_002078	E07189-L1	HsG	Homo	Homo sapiens (GER)	d__Bacteria	p__Firmicutes_A	c__Clostridia	o__Christensenellales	f__CAG-138	g__SFEL01	s__SFEL01_sp004557245
MGYG000002382	Bacteria	0.995833	MGYG000002382	MGYG000002382	E07189-L1_cleanbin_000025	Bacteria	0.940942	0.958333	0.0333333	HsG_cluster95_000125	HsG_cluster97_000135	HsG_cluster99_000367	E07150-L1_cleanbin_000016	GreatApes_cluster95_002026	E07189-L1	HsG	Homo	Homo sapiens (GER)	d__Bacteria	p__Firmicutes_A	c__Clostridia	o__Oscillospirales	f__Ruminococcaceae	g__Angelakisella	s__Angelakisella_sp900547385
MGYG000002481	Bacteria	0.995833	MGYG000002481	MGYG000002481	E07189-L1_cleanbin_000026	Bacteria	0.936842	0.95	0.025	HsG_cluster95_000006	HsG_cluster97_000006	HsG_cluster99_000386	E07172-L1_cleanbin_000001	GreatApes_cluster95_000032	E07189-L1	HsG	Homo	Homo sapiens (GER)	d__Bacteria	p__Bacteroidota	c__Bacteroidia	o__Bacteroidales	f__Barnesiellaceae	g__Barnesiella	s__Barnesiella_intestinihominis
MGYG000002381	Bacteria	0.995833	MGYG000002381	MGYG000002381	E07189-L1_cleanbin_000027	Bacteria	0.928869	0.933333	0.00833333	HsG_cluster95_000096	HsG_cluster97_000103	HsG_cluster99_000405	E07147-L1_cleanbin_000009	GreatApes_cluster95_000854	E07189-L1	HsG	Homo	Homo sapiens (GER)	d__Bacteria	p__Firmicutes_A	c__Clostridia	o__Oscillospirales	f__Oscillospiraceae	g__CAG-83	s__CAG-83_sp000435555
MGYG000000091	Bacteria	0.995833	MGYG000000091	MGYG000000091	E07189-L1_cleanbin_000028	Bacteria	0.928392	0.941667	0.025	HsG_cluster95_000201	HsG_cluster97_000212	HsG_cluster99_000407	E07189-L1_cleanbin_000028	GreatApes_cluster95_002084	E07189-L1	HsG	Homo	Homo sapiens (GER)	d__Bacteria	p__Firmicutes_A	c__Clostridia	o__Oscillospirales	f__Oscillospiraceae	g__CAG-83	s__CAG-83_sp001916855
MGYG000001384	Bacteria	0.995833	MGYG000001384	MGYG000001384	E07189-L1_cleanbin_000029	Bacteria	0.927874	0.966667	0.075	HsG_cluster95_000161	HsG_cluster97_000171	HsG_cluster99_000414	E07146-L1_cleanbin_000016	GreatApes_cluster95_002185	E07189-L1	HsG	Homo	Homo sapiens (GER)	d__Bacteria	p__Firmicutes_A	c__Clostridia	o__Lachnospirales	f__Lachnospiraceae	g__Lachnospira	s__Lachnospira_eligens_A
E07180-L1_cleanbin_000001	Bacteria	0.995833	HsG_cluster97_000007	E07180-L1_cleanbin_000001	E07189-L1_cleanbin_000030	Bacteria	0.919543	0.941667	0.0416667	HsG_cluster95_000208	HsG_cluster97_000221	HsG_cluster99_000428	E07189-L1_cleanbin_000030	GreatApes_cluster95_000033	E07189-L1	HsG	Homo	Homo sapiens (GER)	d__Bacteria	p__Firmicutes_A	c__Clostridia	o__Oscillospirales	f__Acutalibacteraceae	g__UBA737	s__UBA737_sp002431945
MGYG000000016	Bacteria	0.991667	MGYG000000016	MGYG000000016	E07189-L1_cleanbin_000031	Bacteria	0.915991	0.925	0.0166667	HsG_cluster95_000176	HsG_cluster97_000186	HsG_cluster99_000431	E07148-L1_cleanbin_000014	GreatApes_cluster95_001638	E07189-L1	HsG	Homo	Homo sapiens (GER)	d__Bacteria	p__Firmicutes_A	c__Clostridia	o__Oscillospirales	f__Oscillospiraceae	g__ER4	s__ER4_sp900317525
MGYG000000011	Bacteria	0.995833	MGYG000000011	MGYG000000011	E07189-L1_cleanbin_000032	Bacteria	0.908333	0.908333	0	HsG_cluster95_000213	HsG_cluster97_000226	HsG_cluster99_000446	E07189-L1_cleanbin_000032	GreatApes_cluster95_003536	E07189-L1	HsG	Homo	Homo sapiens (GER)	d__Bacteria	p__Firmicutes	c__Bacilli	o__RFN20	f__CAG-288	g__CAG-568	s__CAG-568_sp000434395
ManaraSGB21028	Bacteria	0.533974	ManaraSGB21028	ManaraSGB21028	E07189-L1_cleanbin_000033	Bacteria	0.906548	0.933333	0.05	HsG_cluster95_000005	HsG_cluster97_000005	HsG_cluster99_000451	E07184-L1_cleanbin_000001	GreatApes_cluster95_000021	E07189-L1	HsG	Homo	Homo sapiens (GER)	d__Bacteria	p__Proteobacteria	c__Gammaproteobacteria	o__Burkholderiales	f__Burkholderiaceae	g__Sutterella	s__Sutterella_wadsworthensis
MGYG000002301	Bacteria	0.995833	MGYG000002301	MGYG000002301	E07189-L1_cleanbin_000034	Bacteria	0.902083	0.933333	0.0583333	HsG_cluster95_000100	HsG_cluster97_000107	HsG_cluster99_000461	E07139-L1_cleanbin_000005	GreatApes_cluster95_000686	E07189-L1	HsG	Homo	Homo sapiens (GER)	d__Bacteria	p__Firmicutes_A	c__Clostridia	o__Lachnospirales	f__Lachnospiraceae	g__CAG-127	s__CAG-127_sp900319515
MGYG000001437	Bacteria	0.995833	MGYG000001437	MGYG000001437	E07189-L1_cleanbin_000035	Bacteria	0.897973	0.925	0.05	HsG_cluster95_000102	HsG_cluster97_000109	HsG_cluster99_000467	E07183-L1_cleanbin_000006	GreatApes_cluster95_001300	E07189-L1	HsG	Homo	Homo sapiens (GER)	d__Bacteria	p__Firmicutes_A	c__Clostridia	o__Lachnospirales	f__Lachnospiraceae	g__Eubacterium_F	s__Eubacterium_F_sp003491505
MGYG000000036	Bacteria	0.995833	MGYG000000036	MGYG000000036	E07189-L1_cleanbin_000036	Bacteria	0.897677	0.941667	0.0833333	HsG_cluster95_000160	HsG_cluster97_000170	HsG_cluster99_000468	E07175-L1_cleanbin_000017	GreatApes_cluster95_000439	E07189-L1	HsG	Homo	Homo sapiens (GER)	d__Bacteria	p__Firmicutes_A	c__Clostridia	o__Lachnospirales	f__Lachnospiraceae	g__Agathobacter	s__Agathobacter_rectalis
MGYG000002408	Bacteria	0.995833	MGYG000002408	MGYG000002408	E07189-L1_cleanbin_000037	Bacteria	0.89537	0.9	0.00833333	HsG_cluster95_000223	HsG_cluster97_000236	HsG_cluster99_000474	E07189-L1_cleanbin_000037	GreatApes_cluster95_003778	E07189-L1	HsG	Homo	Homo sapiens (GER)	d__Bacteria	p__Firmicutes	c__Bacilli	o__RF39	f__UBA660	g__CAG-302	s__CAG-302_sp001916775
MGYG000001549	Bacteria	0.995833	MGYG000001549	MGYG000001549	E07189-L1_cleanbin_000038	Bacteria	0.89537	0.9	0.00833333	HsG_cluster95_000224	HsG_cluster97_000237	HsG_cluster99_000475	E07189-L1_cleanbin_000038	GreatApes_cluster95_002759	E07189-L1	HsG	Homo	Homo sapiens (GER)	d__Bacteria	p__Firmicutes_A	c__Clostridia	o__Oscillospirales	f__CAG-272	g__CAG-448	s__CAG-448_sp003150135
MGYG000001298	Bacteria	0.995833	MGYG000001298	MGYG000001298	E07189-L1_cleanbin_000039	Bacteria	0.884459	0.925	0.075	HsG_cluster95_000231	HsG_cluster97_000245	HsG_cluster99_000490	E07189-L1_cleanbin_000039	GreatApes_cluster95_003601	E07189-L1	HsG	Homo	Homo sapiens (GER)	d__Bacteria	p__Firmicutes_A	c__Clostridia	o__TANB77	f__CAG-508	g__CAG-269	s__CAG-269_sp000431335
MGYG000001508	Bacteria	0.995833	MGYG000001508	MGYG000001508	E07189-L1_cleanbin_000041	Bacteria	0.870238	0.875	0.00833333	HsG_cluster95_000204	HsG_cluster97_000217	HsG_cluster99_000506	E07178-L1_cleanbin_000020	GreatApes_cluster95_000606	E07189-L1	HsG	Homo	Homo sapiens (GER)	d__Bacteria	p__Bacteroidota	c__Bacteroidia	o__Bacteroidales	f__Marinifilaceae	g__Odoribacter	s__Odoribacter_splanchnicus
MGYG000000116	Bacteria	0.995833	MGYG000000116	MGYG000000116	E07189-L1_cleanbin_000042	Bacteria	0.865476	0.875	0.0166667	HsG_cluster95_000239	HsG_cluster97_000253	HsG_cluster99_000514	E07189-L1_cleanbin_000042	GreatApes_cluster95_004025	E07189-L1	HsG	Homo	Homo sapiens (GER)	d__Bacteria	p__Firmicutes	c__Bacilli	o__RF39	f__UBA660	g__UBA6448	s__UBA6448_sp000437315
MGYG000000103	Bacteria	0.995833	MGYG000000103	MGYG000000103	E07189-L1_cleanbin_000044	Bacteria	0.836905	0.875	0.0666667	HsG_cluster95_000257	HsG_cluster97_000273	HsG_cluster99_000550	E07189-L1_cleanbin_000044	GreatApes_cluster95_000996	E07189-L1	HsG	Homo	Homo sapiens (GER)	d__Bacteria	p__Firmicutes_A	c__Clostridia	o__Oscillospirales	f__Oscillospiraceae	g__CAG-83	s__CAG-83_sp900548615
MGYG000002349	Bacteria	0.995833	MGYG000002349	MGYG000002349	E07189-L1_cleanbin_000045	Bacteria	0.807398	0.816667	0.0166667	HsG_cluster95_000041	HsG_cluster97_000044	HsG_cluster99_000586	E07187-L1_cleanbin_000002	GreatApes_cluster95_000691	E07189-L1	HsG	Homo	Homo sapiens (GER)	d__Bacteria	p__Bacteroidota	c__Bacteroidia	o__Bacteroidales	f__Bacteroidaceae	g__Bacteroides	s__Bacteroides_uniformis
MGYG000000582	Bacteria	0.995833	MGYG000000582	MGYG000000582	E07189-L1_cleanbin_000046	Bacteria	0.78114	0.791667	0.0166667	HsG_cluster95_000284	HsG_cluster97_000304	HsG_cluster99_000618	E07189-L1_cleanbin_000046	GreatApes_cluster95_001651	E07189-L1	HsG	Homo	Homo sapiens (GER)	d__Bacteria	p__Firmicutes_A	c__Clostridia	o__Oscillospirales	f__Acutalibacteraceae	g__UMGS172	s__UMGS172_sp900539855
SRR8978225_cleanbin_000008	Bacteria	0.730431	ZcambellGorilla_cluster97_000061	SRR8978225_cleanbin_000008	E07189-L1_cleanbin_000047	Bacteria	0.772695	0.783333	0.0166667	HsG_cluster95_000112	HsG_cluster97_000120	HsG_cluster99_000620	E07160-L1_cleanbin_000012	GreatApes_cluster95_001128	E07189-L1	HsG	Homo	Homo sapiens (GER)	d__Bacteria	p__Firmicutes_A	c__Clostridia	o__Oscillospirales	f__Acutalibacteraceae	g__UBA737	s__UBA737_sp900549055
ManaraSGB7979	Bacteria	0.624289	ManaraSGB7979	ManaraSGB7979	E07189-L1_cleanbin_000048	Bacteria	0.769624	0.775	0.00833333	HsG_cluster95_000287	HsG_cluster97_000307	HsG_cluster99_000625	E07189-L1_cleanbin_000048	GreatApes_cluster95_000339	E07189-L1	HsG	Homo	Homo sapiens (GER)	d__Bacteria	p__Firmicutes_A	c__Clostridia	o__Christensenellales	f__QALW01	g__UMGS1338	s__UMGS1338_sp900550805
MGYG000001342	Bacteria	0.995833	MGYG000001342	MGYG000001342	E07189-L1_cleanbin_000049	Bacteria	0.769072	0.808333	0.0666667	HsG_cluster95_000034	HsG_cluster97_000309	HsG_cluster99_000627	E07189-L1_cleanbin_000049	GreatApes_cluster95_000012	E07189-L1	HsG	Homo	Homo sapiens (GER)	d__Bacteria	p__Bacteroidota	c__Bacteroidia	o__Bacteroidales	f__Bacteroidaceae	g__Phocaeicola	s__Phocaeicola_dorei
MGYG000003146	Bacteria	0.995833	MGYG000003146	MGYG000003146	E07189-L1_cleanbin_000051	Bacteria	0.755797	0.766667	0.0166667	HsG_cluster95_000291	HsG_cluster97_000314	HsG_cluster99_000638	E07189-L1_cleanbin_000051	GreatApes_cluster95_003035	E07189-L1	HsG	Homo	Homo sapiens (GER)	d__Bacteria	p__Bacteroidota	c__Bacteroidia	o__Bacteroidales	f__UBA932	g__Cryptobacteroides	s__Cryptobacteroides_sp900546445
MGYG000000088	Bacteria	0.995833	MGYG000000088	MGYG000000088	E07189-L1_cleanbin_000052	Bacteria	0.744928	0.766667	0.0333333	HsG_cluster95_000209	HsG_cluster97_000222	HsG_cluster99_000646	E07193-L1_cleanbin_000032	GreatApes_cluster95_003277	E07189-L1	HsG	Homo	Homo sapiens (GER)	d__Bacteria	p__Firmicutes_A	c__Clostridia	o__TANB77	f__CAG-508	g__CAG-273	s__CAG-273_sp003534295
MGYG000001308	Bacteria	0.995833	MGYG000001308	MGYG000001308	E07189-L1_cleanbin_000053	Bacteria	0.742742	0.775	0.05	HsG_cluster95_000299	HsG_cluster97_000323	HsG_cluster99_000657	E07189-L1_cleanbin_000053	GreatApes_cluster95_001504	E07189-L1	HsG	Homo	Homo sapiens (GER)	d__Bacteria	p__Firmicutes_A	c__Clostridia	o__Oscillospirales	f__Oscillospiraceae	g__Limivicinus	s__Limivicinus_sp003150355
MGYG000002302	Bacteria	0.995833	MGYG000002302	MGYG000002302	E07189-L1_cleanbin_000054	Bacteria	0.723611	0.75	0.0416667	HsG_cluster95_000031	HsG_cluster97_000034	HsG_cluster99_000056	E07180-L1_cleanbin_000003	GreatApes_cluster95_000336	E07189-L1	HsG	Homo	Homo sapiens (GER)	d__Bacteria	p__Bacteroidota	c__Bacteroidia	o__Bacteroidales	f__Tannerellaceae	g__Parabacteroides	s__Parabacteroides_merdae
MGYG000000113	Bacteria	0.995833	MGYG000000113	MGYG000000113	E07189-L1_cleanbin_000055	Bacteria	0.705039	0.716667	0.0166667	HsG_cluster95_000315	HsG_cluster97_000342	HsG_cluster99_000699	E07189-L1_cleanbin_000055	GreatApes_cluster95_004022	E07189-L1	HsG	Homo	Homo sapiens (GER)	d__Bacteria	p__Firmicutes	c__Bacilli	o__RF39	f__UBA660	g__CAG-433	s__CAG-433_sp000433675
E07193-L1_cleanbin_000008	Bacteria	0.979096	HsG_cluster97_000071	E07193-L1_cleanbin_000008	E07189-L1_cleanbin_000056	Bacteria	0.699242	0.733333	0.05	HsG_cluster95_000243	HsG_cluster97_000257	HsG_cluster99_000706	E07160-L1_cleanbin_000037	GreatApes_cluster95_001773	E07189-L1	HsG	Homo	Homo sapiens (GER)	d__Bacteria	p__Firmicutes_A	c__Clostridia	o__Christensenellales	f__CAG-74	g__SFMI01	s__SFMI01_sp004556155
MGYG000001068	Bacteria	0.995833	MGYG000001068	MGYG000001068	E07189-L1_cleanbin_000057	Bacteria	0.673594	0.691667	0.025	HsG_cluster95_000101	HsG_cluster97_000108	HsG_cluster99_000725	E07180-L1_cleanbin_000014	GreatApes_cluster95_001288	E07189-L1	HsG	Homo	Homo sapiens (GER)	d__Bacteria	p__Firmicutes_A	c__Clostridia	o__Lachnospirales	f__Lachnospiraceae	g__Coprococcus	s__Coprococcus_sp900066115
MGYG000000143	Bacteria	0.995833	MGYG000000143	MGYG000000143	E07189-L1_cleanbin_000058	Bacteria	0.64359	0.65	0.00833333	HsG_cluster95_000186	HsG_cluster97_000196	HsG_cluster99_000362	E07193-L1_cleanbin_000030	GreatApes_cluster95_001490	E07189-L1	HsG	Homo	Homo sapiens (GER)	d__Bacteria	p__Bacteroidota	c__Bacteroidia	o__Bacteroidales	f__Rikenellaceae	g__Alistipes	s__Alistipes_shahii
MGYG000002986	Bacteria	0.995833	MGYG000002986	MGYG000002986	E07189-L1_cleanbin_000059	Bacteria	0.679869	0.741667	0.0916667	HsG_cluster95_000077	HsG_cluster97_000083	HsG_cluster99_000720	E07139-L1_cleanbin_000001	GreatApes_cluster95_001159	E07189-L1	HsG	Homo	Homo sapiens (GER)	d__Bacteria	p__Bacteroidota	c__Bacteroidia	o__Bacteroidales	f__Rikenellaceae	g__Alistipes	s__Alistipes_onderdonkii
H07604-L1_cleanbin_000001	Bacteria	0.995833	HsA1_cluster97_000004	H07604-L1_cleanbin_000001	E07189-L1_cleanbin_000060	Bacteria	0.62885	0.658333	0.0416667	HsG_cluster95_000336	HsG_cluster97_000372	HsG_cluster99_000759	E07189-L1_cleanbin_000060	GreatApes_cluster95_002343	E07189-L1	HsG	Homo	Homo sapiens (GER)	d__Bacteria	p__Firmicutes_A	c__Clostridia	o__Oscillospirales	f__Ruminococcaceae	g__Faecalibacterium	s__Faecalibacterium_prausnitzii_H
H07624-L1_cleanbin_000001	Bacteria	0.995833	HsA1_cluster97_000004	H07604-L1_cleanbin_000001	E07189-L1_cleanbin_000064	Bacteria	0.556221	0.608333	0.0666667	HsG_cluster95_000314	HsG_cluster97_000341	HsG_cluster99_000806	E07183-L1_cleanbin_000036	GreatApes_cluster95_002341	E07189-L1	HsG	Homo	Homo sapiens (GER)	d__Bacteria	p__Firmicutes_A	c__Clostridia	o__Oscillospirales	f__Ruminococcaceae	g__Faecalibacterium	s__Faecalibacterium_sp900539945
H07625-L1_cleanbin_000001	Bacteria	0.995833	HsA1_cluster97_000004	H07604-L1_cleanbin_000001	E07190-L1_cleanbin_000001	Bacteria	0.983333	0.983333	0	HsG_cluster95_000048	HsG_cluster97_000051	HsG_cluster99_000075	E07190-L1_cleanbin_000001	GreatApes_cluster95_000747	E07190-L1	HsG	Homo	Homo sapiens (GER)	d__Bacteria	p__Bacteroidota	c__Bacteroidia	o__Bacteroidales	f__Bacteroidaceae	g__Prevotella	s__Prevotella_sp900544495
H07628-L1_cleanbin_000001	Bacteria	0.995833	HsA1_cluster97_000004	H07604-L1_cleanbin_000001	E07190-L1_cleanbin_000002	Bacteria	0.983263	0.991667	0.0166667	HsG_cluster95_000055	HsG_cluster97_000059	HsG_cluster99_000096	E07190-L1_cleanbin_000002	GreatApes_cluster95_000987	E07190-L1	HsG	Homo	Homo sapiens (GER)	d__Bacteria	p__Firmicutes_C	c__Negativicutes	o__Acidaminococcales	f__Acidaminococcaceae	g__Phascolarctobacterium_A	s__Phascolarctobacterium_A_succinatutens
H07687-L1_cleanbin_000002	Bacteria	0.995833	HsA1_cluster97_000004	H07604-L1_cleanbin_000001	E07190-L1_cleanbin_000003	Bacteria	0.970833	1	0.0583333	HsG_cluster95_000100	HsG_cluster97_000107	HsG_cluster99_000178	E07139-L1_cleanbin_000005	GreatApes_cluster95_000686	E07190-L1	HsG	Homo	Homo sapiens (GER)	d__Bacteria	p__Firmicutes_A	c__Clostridia	o__Lachnospirales	f__Lachnospiraceae	g__CAG-127	s__CAG-127_sp900319515
H07598-L1_cleanbin_000002	Bacteria	0.995833	HsA2_cluster97_000012	H07598-L1_cleanbin_000002	E07190-L1_cleanbin_000004	Bacteria	0.966667	1	0.0666667	HsG_cluster95_000116	HsG_cluster97_000125	HsG_cluster99_000203	E07190-L1_cleanbin_000004	GreatApes_cluster95_001802	E07190-L1	HsG	Homo	Homo sapiens (GER)	d__Bacteria	p__Firmicutes_A	c__Clostridia	o__Lachnospirales	f__Lachnospiraceae	g__Coprococcus	s__Coprococcus_sp000154245
H07599-L1_cleanbin_000001	Bacteria	0.995833	HsA2_cluster97_000012	H07598-L1_cleanbin_000002	E07190-L1_cleanbin_000005	Bacteria	0.962356	0.966667	0.00833333	HsG_cluster95_000080	HsG_cluster97_000086	HsG_cluster99_000240	E07193-L1_cleanbin_000006	GreatApes_cluster95_000013	E07190-L1	HsG	Homo	Homo sapiens (GER)	d__Bacteria	p__Bacteroidota	c__Bacteroidia	o__Bacteroidales	f__Muribaculaceae	g__Sodaliphilus	s__Sodaliphilus_sp004557565
H07639-L1_cleanbin_000001	Bacteria	0.995833	HsA2_cluster97_000012	H07598-L1_cleanbin_000002	E07190-L1_cleanbin_000006	Bacteria	0.958053	0.991667	0.0666667	HsG_cluster95_000149	HsG_cluster97_000159	HsG_cluster99_000274	E07146-L1_cleanbin_000013	GreatApes_cluster95_002187	E07190-L1	HsG	Homo	Homo sapiens (GER)	d__Bacteria	p__Firmicutes_A	c__Clostridia	o__Lachnospirales	f__Lachnospiraceae	g__Butyrivibrio_A	s__Butyrivibrio_A_crossotus
H07643-L1_cleanbin_000002	Bacteria	0.995833	HsA2_cluster97_000012	H07598-L1_cleanbin_000002	E07190-L1_cleanbin_000007	Bacteria	0.945614	0.95	0.00833333	HsG_cluster95_000174	HsG_cluster97_000184	HsG_cluster99_000340	E07190-L1_cleanbin_000007	GreatApes_cluster95_000999	E07190-L1	HsG	Homo	Homo sapiens (GER)	d__Bacteria	p__Bacteroidota	c__Bacteroidia	o__Bacteroidales	f__Bacteroidaceae	g__Prevotella	s__Prevotella_rara
MGYG000000412	Bacteria	0.995833	MGYG000000412	MGYG000000412	E07190-L1_cleanbin_000008	Bacteria	0.941228	0.95	0.0166667	HsG_cluster95_000098	HsG_cluster97_000105	HsG_cluster99_000188	E07139-L1_cleanbin_000004	GreatApes_cluster95_001500	E07190-L1	HsG	Homo	Homo sapiens (GER)	d__Bacteria	p__Bacteroidota	c__Bacteroidia	o__Bacteroidales	f__Rikenellaceae	g__Alistipes	s__Alistipes_putredinis
H07622-L1_cleanbin_000003	Bacteria	0.987465	HsA1_cluster97_000004	H07604-L1_cleanbin_000001	E07190-L1_cleanbin_000009	Bacteria	0.940805	0.966667	0.05	HsG_cluster95_000109	HsG_cluster97_000117	HsG_cluster99_000379	E07178-L1_cleanbin_000009	GreatApes_cluster95_001752	E07190-L1	HsG	Homo	Homo sapiens (GER)	d__Bacteria	p__Firmicutes_A	c__Clostridia	o__Lachnospirales	f__Lachnospiraceae	g__Eisenbergiella	s__Eisenbergiella_sp900066775
H07620-L1_cleanbin_000004	Bacteria	0.987465	HsA2_cluster97_000026	H07620-L1_cleanbin_000004	E07190-L1_cleanbin_000010	Bacteria	0.920495	0.925	0.00833333	HsG_cluster95_000002	HsG_cluster97_000002	HsG_cluster99_000423	E07193-L1_cleanbin_000001	GreatApes_cluster95_000034	E07190-L1	HsG	Homo	Homo sapiens (GER)	d__Bacteria	p__Firmicutes_A	c__Clostridia	o__Oscillospirales	f__Oscillospiraceae	g__ER4	s__ER4_sp000765235
H07641-L1_cleanbin_000002	Bacteria	0.987465	HsA2_cluster97_000012	H07598-L1_cleanbin_000002	E07190-L1_cleanbin_000011	Bacteria	0.897619	0.933333	0.0666667	HsG_cluster95_000172	HsG_cluster97_000182	HsG_cluster99_000469	E07172-L1_cleanbin_000016	GreatApes_cluster95_002188	E07190-L1	HsG	Homo	Homo sapiens (GER)	d__Bacteria	p__Firmicutes_A	c__Clostridia	o__Lachnospirales	f__Lachnospiraceae	g__Acetatifactor	s__Acetatifactor_sp900066565
H07618-L1_cleanbin_000005	Bacteria	0.970726	HsA1_cluster97_000004	H07604-L1_cleanbin_000001	E07190-L1_cleanbin_000013	Bacteria	0.875758	0.916667	0.075	HsG_cluster95_000161	HsG_cluster97_000171	HsG_cluster99_000501	E07146-L1_cleanbin_000016	GreatApes_cluster95_002185	E07190-L1	HsG	Homo	Homo sapiens (GER)	d__Bacteria	p__Firmicutes_A	c__Clostridia	o__Lachnospirales	f__Lachnospiraceae	g__Lachnospira	s__Lachnospira_eligens_A
H07603-L1_cleanbin_000030	Bacteria	0.890741	HsA1_cluster97_000004	H07604-L1_cleanbin_000001	E07190-L1_cleanbin_000014	Bacteria	0.873899	0.883333	0.0166667	HsG_cluster95_000120	HsG_cluster97_000129	HsG_cluster99_000503	E07146-L1_cleanbin_000009	GreatApes_cluster95_001755	E07190-L1	HsG	Homo	Homo sapiens (GER)	d__Bacteria	p__Firmicutes_A	c__Clostridia	o__Christensenellales	f__CAG-74	g__UBA11524	s__UBA11524_sp000437595
ManaraSGB3677	Bacteria	0.791667	ManaraSGB3677	ManaraSGB3677	E07190-L1_cleanbin_000016	Bacteria	0.857051	0.866667	0.0166667	HsG_cluster95_000173	HsG_cluster97_000183	HsG_cluster99_000529	E07175-L1_cleanbin_000019	GreatApes_cluster95_001461	E07190-L1	HsG	Homo	Homo sapiens (GER)	d__Bacteria	p__Firmicutes_A	c__Clostridia	o__Christensenellales	f__CAG-138	g__PeH17	s__PeH17_sp000435055
MGYG000001366	Bacteria	0.995833	MGYG000001366	MGYG000001366	E07190-L1_cleanbin_000017	Bacteria	0.814899	0.825	0.0166667	HsG_cluster95_000268	HsG_cluster97_000286	HsG_cluster99_000580	E07190-L1_cleanbin_000017	GreatApes_cluster95_001501	E07190-L1	HsG	Homo	Homo sapiens (GER)	d__Bacteria	p__Bacteroidota	c__Bacteroidia	o__Bacteroidales	f__Bacteroidaceae	g__Paraprevotella	s__Paraprevotella_clara
MGYG000001890	Bacteria	0.995833	MGYG000001890	MGYG000001890	E07190-L1_cleanbin_000018	Bacteria	0.783548	0.808333	0.0416667	HsG_cluster95_000031	HsG_cluster97_000034	HsG_cluster99_000048	E07180-L1_cleanbin_000003	GreatApes_cluster95_000336	E07190-L1	HsG	Homo	Homo sapiens (GER)	d__Bacteria	p__Bacteroidota	c__Bacteroidia	o__Bacteroidales	f__Tannerellaceae	g__Parabacteroides	s__Parabacteroides_merdae
MGYG000004825	Bacteria	0.995833	MGYG000004825	MGYG000004825	E07190-L1_cleanbin_000019	Bacteria	0.762281	0.791667	0.05	HsG_cluster95_000041	HsG_cluster97_000044	HsG_cluster99_000632	E07187-L1_cleanbin_000002	GreatApes_cluster95_000691	E07190-L1	HsG	Homo	Homo sapiens (GER)	d__Bacteria	p__Bacteroidota	c__Bacteroidia	o__Bacteroidales	f__Bacteroidaceae	g__Bacteroides	s__Bacteroides_uniformis
MGYG000004647	Bacteria	0.995833	MGYG000004647	MGYG000004647	E07190-L1_cleanbin_000020	Bacteria	0.752839	0.758333	0.00833333	HsG_cluster95_000029	HsG_cluster97_000317	HsG_cluster99_000643	E07190-L1_cleanbin_000020	GreatApes_cluster95_000432	E07190-L1	HsG	Homo	Homo sapiens (GER)	d__Bacteria	p__Bacteroidota	c__Bacteroidia	o__Bacteroidales	f__Bacteroidaceae	g__Prevotella	s__Prevotella_sp900551275
MGYG000000557	Bacteria	0.995833	MGYG000000557	MGYG000000557	E07190-L1_cleanbin_000021	Bacteria	0.752839	0.758333	0.00833333	HsG_cluster95_000104	HsG_cluster97_000112	HsG_cluster99_000642	E07146-L1_cleanbin_000008	GreatApes_cluster95_001628	E07190-L1	HsG	Homo	Homo sapiens (GER)	d__Bacteria	p__Firmicutes_A	c__Clostridia	o__Oscillospirales	f__Acutalibacteraceae	g__CAG-177	s__CAG-177_sp003514385
MGYG000000840	Bacteria	0.995833	MGYG000000840	MGYG000000840	E07190-L1_cleanbin_000022	Bacteria	0.742742	0.775	0.05	HsG_cluster95_000279	HsG_cluster97_000298	HsG_cluster99_000656	E07182-L1_cleanbin_000024	GreatApes_cluster95_001771	E07190-L1	HsG	Homo	Homo sapiens (GER)	d__Bacteria	p__Firmicutes_A	c__Clostridia	o__Oscillospirales	f__Oscillospiraceae	g__CAG-83	s__CAG-83_sp000435975
E07178-L1_cleanbin_000022	Bacteria	0.906982	HsG_cluster97_000227	E07178-L1_cleanbin_000022	E07190-L1_cleanbin_000023	Bacteria	0.696569	0.708333	0.0166667	HsG_cluster95_000319	HsG_cluster97_000346	HsG_cluster99_000708	E07190-L1_cleanbin_000023	NA	E07190-L1	HsG	Homo	Homo sapiens (GER)	NA	NA	NA	NA	NA	NA	NA
H07644-L1_cleanbin_000005	Bacteria	0.991667	HsA2_cluster97_000022	H07644-L1_cleanbin_000005	E07190-L1_cleanbin_000024	Bacteria	0.676471	0.708333	0.05	HsG_cluster95_000171	HsG_cluster97_000181	HsG_cluster99_000722	E07187-L1_cleanbin_000012	GreatApes_cluster95_000850	E07190-L1	HsG	Homo	Homo sapiens (GER)	d__Bacteria	p__Firmicutes_A	c__Clostridia	o__Oscillospirales	f__Ruminococcaceae	g__Faecalibacterium	s__Faecalibacterium_prausnitzii_G
MGYG000002662	Bacteria	0.966667	MGYG000002662	MGYG000002662	E07190-L1_cleanbin_000025	Bacteria	0.671138	0.683333	0.0166667	HsG_cluster95_000010	HsG_cluster97_000010	HsG_cluster99_000728	E07184-L1_cleanbin_000002	GreatApes_cluster95_000026	E07190-L1	HsG	Homo	Homo sapiens (GER)	d__Bacteria	p__Firmicutes_A	c__Clostridia	o__Oscillospirales	f__Oscillospiraceae	g__CAG-103	s__CAG-103_sp000432375
MGYG000000475	Bacteria	0.991667	MGYG000000475	MGYG000000475	E07190-L1_cleanbin_000026	Bacteria	0.66757	0.691667	0.0333333	HsG_cluster95_000323	HsG_cluster97_000351	HsG_cluster99_000731	E07190-L1_cleanbin_000026	GreatApes_cluster95_002822	E07190-L1	HsG	Homo	Homo sapiens (GER)	d__Bacteria	p__Firmicutes_A	c__Clostridia	o__Lachnospirales	f__Lachnospiraceae	g__Butyribacter	s__Butyribacter_sp001916135
H07602-L1_cleanbin_000002	Bacteria	0.991667	Gberingei_cluster97_000007	H07602-L1_cleanbin_000002	E07190-L1_cleanbin_000027	Bacteria	0.658333	0.658333	0	HsG_cluster95_000326	HsG_cluster97_000356	HsG_cluster99_000739	E07190-L1_cleanbin_000027	GreatApes_cluster95_000018	E07190-L1	HsG	Homo	Homo sapiens (GER)	d__Bacteria	p__Proteobacteria	c__Gammaproteobacteria	o__Burkholderiales	f__Burkholderiaceae	g__Sutterella	s__Sutterella_wadsworthensis_A
H07631-L1_cleanbin_000001	Bacteria	0.991667	Gberingei_cluster97_000007	H07602-L1_cleanbin_000002	E07190-L1_cleanbin_000030	Bacteria	0.611538	0.65	0.05	HsG_cluster95_000198	HsG_cluster97_000208	HsG_cluster99_000765	E07146-L1_cleanbin_000019	GreatApes_cluster95_000038	E07190-L1	HsG	Homo	Homo sapiens (GER)	d__Bacteria	p__Firmicutes_A	c__Clostridia	o__Oscillospirales	f__Oscillospiraceae	g__Faecousia	s__Faecousia_sp003525905
H07626-L1_cleanbin_000005	Bacteria	0.975	Gberingei_cluster97_000007	H07602-L1_cleanbin_000002	E07190-L1_cleanbin_000031	Bacteria	0.594635	0.608333	0.0166667	HsG_cluster95_000047	HsG_cluster97_000384	HsG_cluster99_000780	E07190-L1_cleanbin_000031	GreatApes_cluster95_005664	E07190-L1	HsG	Homo	Homo sapiens (GER)	d__Bacteria	p__Bacteroidota	c__Bacteroidia	o__Bacteroidales	f__Bacteroidaceae	g__Prevotella	s__Prevotella_sp900546535
H07633-L1_cleanbin_000009	Bacteria	0.962179	Gberingei_cluster97_000007	H07602-L1_cleanbin_000002	E07190-L1_cleanbin_000032	Bacteria	0.567237	0.608333	0.05	HsG_cluster95_000199	HsG_cluster97_000392	HsG_cluster99_000795	E07190-L1_cleanbin_000032	GreatApes_cluster95_002154	E07190-L1	HsG	Homo	Homo sapiens (GER)	d__Bacteria	p__Firmicutes_A	c__Clostridia	o__Lachnospirales	f__Lachnospiraceae	g__Lachnospira	s__Lachnospira_rogosae_A
H07627-L1_cleanbin_000021	Bacteria	0.925	Gberingei_cluster97_000007	H07602-L1_cleanbin_000002	E07190-L1_cleanbin_000033	Bacteria	0.565203	0.616667	0.0666667	HsG_cluster95_000122	HsG_cluster97_000394	HsG_cluster99_000797	E07190-L1_cleanbin_000033	NA	E07190-L1	HsG	Homo	Homo sapiens (GER)	NA	NA	NA	NA	NA	NA	NA
H07616-L1_cleanbin_000031	Bacteria	0.916667	Gberingei_cluster97_000007	H07602-L1_cleanbin_000002	E07192-L1_cleanbin_000001	Bacteria	0.995833	1	0.00833333	HsG_cluster95_000016	HsG_cluster97_000016	HsG_cluster99_000020	E07154-L1_cleanbin_000001	GreatApes_cluster95_000009	E07192-L1	HsG	Homo	Homo sapiens (GER)	d__Bacteria	p__Proteobacteria	c__Gammaproteobacteria	o__Enterobacterales	f__Enterobacteriaceae	g__Escherichia	s__Escherichia_coli
H07685-L1_cleanbin_000022	Bacteria	0.702451	Gberingei_cluster97_000165	H07685-L1_cleanbin_000022	E07192-L1_cleanbin_000002	Bacteria	0.995833	1	0.00833333	HsG_cluster95_000008	HsG_cluster97_000008	HsG_cluster99_000010	E07192-L1_cleanbin_000002	GreatApes_cluster95_000208	E07192-L1	HsG	Homo	Homo sapiens (GER)	d__Bacteria	p__Firmicutes_A	c__Clostridia	o__Oscillospirales	f__Acutalibacteraceae	g__Eubacterium_R	s__Eubacterium_R_faecipullorum
H07646-L1_cleanbin_000059	Bacteria	0.65	Gberingei_cluster97_000175	H07646-L1_cleanbin_000059	E07192-L1_cleanbin_000003	Bacteria	0.991667	1	0.0166667	HsG_cluster95_000020	HsG_cluster97_000020	HsG_cluster99_000030	E07148-L1_cleanbin_000004	GreatApes_cluster95_000016	E07192-L1	HsG	Homo	Homo sapiens (GER)	d__Bacteria	p__Firmicutes_A	c__Clostridia	o__Oscillospirales	f__Ruminococcaceae	g__Ruminiclostridium_E	s__Ruminiclostridium_E_siraeum
MGYG000002591	Bacteria	0.991667	MGYG000002591	MGYG000002591	E07192-L1_cleanbin_000004	Bacteria	0.987465	0.991667	0.00833333	HsG_cluster95_000006	HsG_cluster97_000006	HsG_cluster99_000066	E07172-L1_cleanbin_000001	GreatApes_cluster95_000032	E07192-L1	HsG	Homo	Homo sapiens (GER)	d__Bacteria	p__Bacteroidota	c__Bacteroidia	o__Bacteroidales	f__Barnesiellaceae	g__Barnesiella	s__Barnesiella_intestinihominis
H07616-L1_cleanbin_000002	Bacteria	0.991667	Gberingei_cluster97_000009	H07616-L1_cleanbin_000002	E07192-L1_cleanbin_000005	Bacteria	0.983333	0.983333	0	HsG_cluster95_000048	HsG_cluster97_000051	HsG_cluster99_000076	E07190-L1_cleanbin_000001	GreatApes_cluster95_000747	E07192-L1	HsG	Homo	Homo sapiens (GER)	d__Bacteria	p__Bacteroidota	c__Bacteroidia	o__Bacteroidales	f__Bacteroidaceae	g__Prevotella	s__Prevotella_sp900544495
H07626-L1_cleanbin_000004	Bacteria	0.979062	Gberingei_cluster97_000009	H07616-L1_cleanbin_000002	E07192-L1_cleanbin_000006	Bacteria	0.983263	0.991667	0.0166667	HsG_cluster95_000055	HsG_cluster97_000058	HsG_cluster99_000094	E07145-L1_cleanbin_000003	GreatApes_cluster95_000987	E07192-L1	HsG	Homo	Homo sapiens (GER)	d__Bacteria	p__Firmicutes_C	c__Negativicutes	o__Acidaminococcales	f__Acidaminococcaceae	g__Phascolarctobacterium_A	s__Phascolarctobacterium_A_succinatutens
H07633-L1_cleanbin_000005	Bacteria	0.970621	Gberingei_cluster97_000009	H07616-L1_cleanbin_000002	E07192-L1_cleanbin_000007	Bacteria	0.983263	0.991667	0.0166667	HsG_cluster95_000044	HsG_cluster97_000047	HsG_cluster99_000089	E07182-L1_cleanbin_000002	GreatApes_cluster95_000864	E07192-L1	HsG	Homo	Homo sapiens (GER)	d__Bacteria	p__Firmicutes_A	c__Clostridia	o__Oscillospirales	f__Ruminococcaceae	g__Ruminococcus_D	s__Ruminococcus_D_bicirculans
H07634-L1_cleanbin_000048	Bacteria	0.833333	Gberingei_cluster97_000117	H07634-L1_cleanbin_000048	E07192-L1_cleanbin_000008	Bacteria	0.983263	0.991667	0.0166667	HsG_cluster95_000059	HsG_cluster97_000064	HsG_cluster99_000100	E07192-L1_cleanbin_000008	GreatApes_cluster95_001000	E07192-L1	HsG	Homo	Homo sapiens (GER)	d__Bacteria	p__Bacteroidota	c__Bacteroidia	o__Bacteroidales	f__Bacteroidaceae	g__Prevotella	s__Prevotella_copri_A
H07649-L1_cleanbin_000001	Bacteria	0.991667	Ptschw_cluster97_000009	H07649-L1_cleanbin_000001	E07192-L1_cleanbin_000009	Bacteria	0.975	0.975	0	HsG_cluster95_000002	HsG_cluster97_000002	HsG_cluster99_000059	E07193-L1_cleanbin_000001	GreatApes_cluster95_000034	E07192-L1	HsG	Homo	Homo sapiens (GER)	d__Bacteria	p__Firmicutes_A	c__Clostridia	o__Oscillospirales	f__Oscillospiraceae	g__ER4	s__ER4_sp000765235
H07606-L1_cleanbin_000006	Bacteria	0.983263	Ptschw_cluster97_000009	H07649-L1_cleanbin_000001	E07192-L1_cleanbin_000010	Bacteria	0.974929	0.983333	0.0166667	HsG_cluster95_000094	HsG_cluster97_000101	HsG_cluster99_000160	E07192-L1_cleanbin_000010	GreatApes_cluster95_000351	E07192-L1	HsG	Homo	Homo sapiens (GER)	d__Bacteria	p__Bacteroidota	c__Bacteroidia	o__Bacteroidales	f__Bacteroidaceae	g__Phocaeicola	s__Phocaeicola_plebeius_A
H07615-L1_cleanbin_000001	Bacteria	0.979062	Ptschw_cluster97_000009	H07649-L1_cleanbin_000001	E07192-L1_cleanbin_000011	Bacteria	0.970726	0.975	0.00833333	HsG_cluster95_000105	HsG_cluster97_000113	HsG_cluster99_000185	E07192-L1_cleanbin_000011	GreatApes_cluster95_000863	E07192-L1	HsG	Homo	Homo sapiens (GER)	d__Bacteria	p__Firmicutes_A	c__Clostridia	o__Oscillospirales	f__Oscillospiraceae	g__Lawsonibacter	s__Lawsonibacter_asaccharolyticus
H07676-L1_cleanbin_000016	Bacteria	0.966453	Ptschw_cluster97_000009	H07649-L1_cleanbin_000001	E07192-L1_cleanbin_000012	Bacteria	0.958053	0.991667	0.0666667	HsG_cluster95_000146	HsG_cluster97_000156	HsG_cluster99_000268	E07147-L1_cleanbin_000014	GreatApes_cluster95_002329	E07192-L1	HsG	Homo	Homo sapiens (GER)	d__Bacteria	p__Firmicutes_A	c__Clostridia	o__Lachnospirales	f__Lachnospiraceae	g__Acetatifactor	s__Acetatifactor_intestinalis
H07647-L1_cleanbin_000013	Bacteria	0.958046	Ptschw_cluster97_000009	H07649-L1_cleanbin_000001	E07192-L1_cleanbin_000013	Bacteria	0.95	0.95	0	HsG_cluster95_000165	HsG_cluster97_000175	HsG_cluster99_000319	E07139-L1_cleanbin_000011	GreatApes_cluster95_002621	E07192-L1	HsG	Homo	Homo sapiens (GER)	d__Bacteria	p__Verrucomicrobiota	c__Verrucomicrobiae	o__Verrucomicrobiales	f__Akkermansiaceae	g__Akkermansia	s__Akkermansia_muciniphila
H07667-L1_cleanbin_000012	Bacteria	0.958046	Ptschw_cluster97_000009	H07649-L1_cleanbin_000001	E07192-L1_cleanbin_000014	Bacteria	0.949506	0.983333	0.0666667	HsG_cluster95_000031	HsG_cluster97_000034	HsG_cluster99_000048	E07180-L1_cleanbin_000003	GreatApes_cluster95_000336	E07192-L1	HsG	Homo	Homo sapiens (GER)	d__Bacteria	p__Bacteroidota	c__Bacteroidia	o__Bacteroidales	f__Tannerellaceae	g__Parabacteroides	s__Parabacteroides_merdae
H07675-L1_cleanbin_000017	Bacteria	0.958046	Ptschw_cluster97_000009	H07649-L1_cleanbin_000001	E07192-L1_cleanbin_000015	Bacteria	0.928869	0.933333	0.00833333	HsG_cluster95_000098	HsG_cluster97_000105	HsG_cluster99_000188	E07139-L1_cleanbin_000004	GreatApes_cluster95_001500	E07192-L1	HsG	Homo	Homo sapiens (GER)	d__Bacteria	p__Bacteroidota	c__Bacteroidia	o__Bacteroidales	f__Rikenellaceae	g__Alistipes	s__Alistipes_putredinis
H07677-L1_cleanbin_000008	Bacteria	0.953739	Ptschw_cluster97_000009	H07649-L1_cleanbin_000001	E07192-L1_cleanbin_000016	Bacteria	0.927991	0.975	0.0916667	HsG_cluster95_000161	HsG_cluster97_000171	HsG_cluster99_000413	E07146-L1_cleanbin_000016	GreatApes_cluster95_002185	E07192-L1	HsG	Homo	Homo sapiens (GER)	d__Bacteria	p__Firmicutes_A	c__Clostridia	o__Lachnospirales	f__Lachnospiraceae	g__Lachnospira	s__Lachnospira_eligens_A
H07663-L1_cleanbin_000014	Bacteria	0.941228	Ptschw_cluster97_000009	H07649-L1_cleanbin_000001	E07192-L1_cleanbin_000017	Bacteria	0.923684	0.95	0.05	HsG_cluster95_000109	HsG_cluster97_000117	HsG_cluster99_000421	E07178-L1_cleanbin_000009	GreatApes_cluster95_001752	E07192-L1	HsG	Homo	Homo sapiens (GER)	d__Bacteria	p__Firmicutes_A	c__Clostridia	o__Lachnospirales	f__Lachnospiraceae	g__Eisenbergiella	s__Eisenbergiella_sp900066775
H07670-L1_cleanbin_000027	Bacteria	0.861859	Ptschw_cluster97_000009	H07649-L1_cleanbin_000001	E07192-L1_cleanbin_000018	Bacteria	0.915476	0.933333	0.0333333	HsG_cluster95_000061	HsG_cluster97_000066	HsG_cluster99_000437	E07180-L1_cleanbin_000010	GreatApes_cluster95_000349	E07192-L1	HsG	Homo	Homo sapiens (GER)	d__Bacteria	p__Firmicutes_A	c__Clostridia	o__Oscillospirales	f__Ruminococcaceae	g__Gemmiger	s__Gemmiger_formicilis
H07648-L1_cleanbin_000038	Bacteria	0.814899	Ptschw_cluster97_000009	H07649-L1_cleanbin_000001	E07192-L1_cleanbin_000019	Bacteria	0.907576	0.916667	0.0166667	HsG_cluster95_000060	HsG_cluster97_000065	HsG_cluster99_000448	E07172-L1_cleanbin_000005	GreatApes_cluster95_000178	E07192-L1	HsG	Homo	Homo sapiens (GER)	d__Bacteria	p__Bacteroidota	c__Bacteroidia	o__Bacteroidales	f__Tannerellaceae	g__Parabacteroides	s__Parabacteroides_distasonis
H07603-L1_cleanbin_000001	Bacteria	0.991667	HsA1_cluster97_000012	H07603-L1_cleanbin_000001	E07192-L1_cleanbin_000020	Bacteria	0.89537	0.9	0.00833333	HsG_cluster95_000141	HsG_cluster97_000151	HsG_cluster99_000473	E07189-L1_cleanbin_000015	GreatApes_cluster95_002259	E07192-L1	HsG	Homo	Homo sapiens (GER)	d__Bacteria	p__Actinobacteriota	c__Actinomycetia	o__Actinomycetales	f__Bifidobacteriaceae	g__Bifidobacterium	s__Bifidobacterium_adolescentis
H07624-L1_cleanbin_000002	Bacteria	0.991667	HsA1_cluster97_000012	H07603-L1_cleanbin_000001	E07192-L1_cleanbin_000021	Bacteria	0.890741	0.9	0.0166667	HsG_cluster95_000223	HsG_cluster97_000236	HsG_cluster99_000481	E07189-L1_cleanbin_000037	GreatApes_cluster95_003778	E07192-L1	HsG	Homo	Homo sapiens (GER)	d__Bacteria	p__Firmicutes	c__Bacilli	o__RF39	f__UBA660	g__CAG-302	s__CAG-302_sp001916775
H07622-L1_cleanbin_000004	Bacteria	0.983263	HsA1_cluster97_000024	H07622-L1_cleanbin_000004	E07192-L1_cleanbin_000022	Bacteria	0.878616	0.883333	0.00833333	HsG_cluster95_000176	HsG_cluster97_000186	HsG_cluster99_000498	E07148-L1_cleanbin_000014	GreatApes_cluster95_001638	E07192-L1	HsG	Homo	Homo sapiens (GER)	d__Bacteria	p__Firmicutes_A	c__Clostridia	o__Oscillospirales	f__Oscillospiraceae	g__ER4	s__ER4_sp900317525
MGYG000003288	Bacteria	0.979096	MGYG000003288	MGYG000003288	E07192-L1_cleanbin_000023	Bacteria	0.866667	0.866667	0	HsG_cluster95_000005	HsG_cluster97_000005	HsG_cluster99_000512	E07184-L1_cleanbin_000001	GreatApes_cluster95_000021	E07192-L1	HsG	Homo	Homo sapiens (GER)	d__Bacteria	p__Proteobacteria	c__Gammaproteobacteria	o__Burkholderiales	f__Burkholderiaceae	g__Sutterella	s__Sutterella_wadsworthensis
H07687-L1_cleanbin_000008	Bacteria	0.979062	HsA1_cluster97_000024	H07622-L1_cleanbin_000004	E07192-L1_cleanbin_000024	Bacteria	0.864465	0.883333	0.0333333	HsG_cluster95_000193	HsG_cluster97_000203	HsG_cluster99_000517	E07172-L1_cleanbin_000023	GreatApes_cluster95_003004	E07192-L1	HsG	Homo	Homo sapiens (GER)	d__Bacteria	p__Firmicutes_A	c__Clostridia	o__TANB77	f__CAG-508	g__CAG-245	s__CAG-245_sp000435175
H07618-L1_cleanbin_000066	Bacteria	0.625	HsA1_cluster97_000301	H07618-L1_cleanbin_000066	E07192-L1_cleanbin_000025	Bacteria	0.847436	0.866667	0.0333333	HsG_cluster95_000186	HsG_cluster97_000196	HsG_cluster99_000362	E07193-L1_cleanbin_000030	GreatApes_cluster95_001490	E07192-L1	HsG	Homo	Homo sapiens (GER)	d__Bacteria	p__Bacteroidota	c__Bacteroidia	o__Bacteroidales	f__Rikenellaceae	g__Alistipes	s__Alistipes_shahii
ManaraSGB9274	Bacteria	0.591667	ManaraSGB9274	ManaraSGB9274	E07192-L1_cleanbin_000026	Bacteria	0.84377	0.858333	0.025	HsG_cluster95_000110	HsG_cluster97_000118	HsG_cluster99_000193	E07172-L1_cleanbin_000012	GreatApes_cluster95_000334	E07192-L1	HsG	Homo	Homo sapiens (GER)	d__Bacteria	p__Bacteroidota	c__Bacteroidia	o__Bacteroidales	f__Rikenellaceae	g__Alistipes_A	s__Alistipes_A_indistinctus
H07663-L1_cleanbin_000001	Bacteria	0.991667	Ptschw_cluster97_000008	H07663-L1_cleanbin_000001	E07192-L1_cleanbin_000027	Bacteria	0.841431	0.883333	0.075	HsG_cluster95_000255	HsG_cluster97_000271	HsG_cluster99_000546	E07192-L1_cleanbin_000027	GreatApes_cluster95_002933	E07192-L1	HsG	Homo	Homo sapiens (GER)	d__Bacteria	p__Firmicutes_A	c__Clostridia	o__Lachnospirales	f__Lachnospiraceae	g__Lachnospira	s__Lachnospira_sp900316325
H07606-L1_cleanbin_000002	Bacteria	0.9875	Ptschw_cluster97_000008	H07663-L1_cleanbin_000001	E07192-L1_cleanbin_000028	Bacteria	0.823333	0.833333	0.0166667	HsG_cluster95_000156	HsG_cluster97_000166	HsG_cluster99_000566	E07183-L1_cleanbin_000013	GreatApes_cluster95_001966	E07192-L1	HsG	Homo	Homo sapiens (GER)	d__Bacteria	p__Firmicutes_A	c__Clostridia	o__Oscillospirales	f__Acutalibacteraceae	g__UMGS1071	s__UMGS1071_sp900542375
H07647-L1_cleanbin_000004	Bacteria	0.983263	Ptschw_cluster97_000008	H07663-L1_cleanbin_000001	E07192-L1_cleanbin_000029	Bacteria	0.804935	0.858333	0.0916667	HsG_cluster95_000272	HsG_cluster97_000290	HsG_cluster99_000591	E07192-L1_cleanbin_000029	GreatApes_cluster95_001254	E07192-L1	HsG	Homo	Homo sapiens (GER)	d__Bacteria	p__Firmicutes_A	c__Clostridia	o__Oscillospirales	f__Oscillospiraceae	g__CAG-170	s__CAG-170_sp900545925
H07667-L1_cleanbin_000052	Bacteria	0.84458	Ptschw_cluster97_000008	H07663-L1_cleanbin_000001	E07192-L1_cleanbin_000030	Bacteria	0.782197	0.825	0.075	HsG_cluster95_000171	HsG_cluster97_000181	HsG_cluster99_000616	E07187-L1_cleanbin_000012	GreatApes_cluster95_000850	E07192-L1	HsG	Homo	Homo sapiens (GER)	d__Bacteria	p__Firmicutes_A	c__Clostridia	o__Oscillospirales	f__Ruminococcaceae	g__Faecalibacterium	s__Faecalibacterium_prausnitzii_G
G02654-L1_cleanbin_000003	Bacteria	0.991667	Ptver_cluster97_000024	G02654-L1_cleanbin_000003	E07192-L1_cleanbin_000031	Bacteria	0.769624	0.775	0.00833333	HsG_cluster95_000122	HsG_cluster97_000132	HsG_cluster99_000624	E07139-L1_cleanbin_000008	GreatApes_cluster95_000183	E07192-L1	HsG	Homo	Homo sapiens (GER)	d__Bacteria	p__Firmicutes_A	c__Clostridia	o__Oscillospirales	f__Oscillospiraceae	g__Dysosmobacter	s__Dysosmobacter_sp001916835
MGYG000001529	Bacteria	0.991667	MGYG000001529	MGYG000001529	E07192-L1_cleanbin_000032	Bacteria	0.755797	0.766667	0.0166667	HsG_cluster95_000290	HsG_cluster97_000313	HsG_cluster99_000637	E07192-L1_cleanbin_000032	GreatApes_cluster95_000340	E07192-L1	HsG	Homo	Homo sapiens (GER)	d__Bacteria	p__Firmicutes	c__Bacilli	o__Lactobacillales	f__Streptococcaceae	g__Streptococcus	s__Streptococcus_thermophilus
G02633-L1_cleanbin_000002	Bacteria	0.991667	Ptver_cluster97_000023	G02633-L1_cleanbin_000002	E07192-L1_cleanbin_000033	Bacteria	0.743178	0.758333	0.025	HsG_cluster95_000212	HsG_cluster97_000225	HsG_cluster99_000654	E07148-L1_cleanbin_000019	GreatApes_cluster95_000974	E07192-L1	HsG	Homo	Homo sapiens (GER)	d__Bacteria	p__Bacteroidota	c__Bacteroidia	o__Bacteroidales	f__Bacteroidaceae	g__Bacteroides	s__Bacteroides_stercoris
G02640-L1_cleanbin_000004	Bacteria	0.991667	Ptver_cluster97_000023	G02633-L1_cleanbin_000002	E07192-L1_cleanbin_000034	Bacteria	0.726264	0.741667	0.025	HsG_cluster95_000041	HsG_cluster97_000044	HsG_cluster99_000669	E07187-L1_cleanbin_000002	GreatApes_cluster95_000691	E07192-L1	HsG	Homo	Homo sapiens (GER)	d__Bacteria	p__Bacteroidota	c__Bacteroidia	o__Bacteroidales	f__Bacteroidaceae	g__Bacteroides	s__Bacteroides_uniformis
G02614-L1_cleanbin_000002	Bacteria	0.987465	Ptver_cluster97_000023	G02633-L1_cleanbin_000002	E07192-L1_cleanbin_000035	Bacteria	0.715086	0.725	0.0166667	HsG_cluster95_000311	HsG_cluster97_000336	HsG_cluster99_000687	E07192-L1_cleanbin_000035	GreatApes_cluster95_000360	E07192-L1	HsG	Homo	Homo sapiens (GER)	d__Bacteria	p__Bacteroidota	c__Bacteroidia	o__Bacteroidales	f__Bacteroidaceae	g__Bacteroides	s__Bacteroides_eggerthii
G02620-L1_cleanbin_000001	Bacteria	0.983333	Ptver_cluster97_000023	G02633-L1_cleanbin_000002	E07192-L1_cleanbin_000036	Bacteria	0.705039	0.716667	0.0166667	HsG_cluster95_000281	HsG_cluster97_000300	HsG_cluster99_000701	E07150-L1_cleanbin_000046	GreatApes_cluster95_001964	E07192-L1	HsG	Homo	Homo sapiens (GER)	d__Bacteria	p__Firmicutes_A	c__Clostridia	o__Oscillospirales	f__Oscillospiraceae	g__CAG-170	s__CAG-170_sp002404795
G02652-L1_cleanbin_000004	Bacteria	0.983333	Ptver_cluster97_000023	G02633-L1_cleanbin_000002	E07192-L1_cleanbin_000037	Bacteria	0.676471	0.708333	0.05	HsG_cluster95_000292	HsG_cluster97_000315	HsG_cluster99_000723	E07178-L1_cleanbin_000035	GreatApes_cluster95_002340	E07192-L1	HsG	Homo	Homo sapiens (GER)	d__Bacteria	p__Firmicutes_A	c__Clostridia	o__Oscillospirales	f__Ruminococcaceae	g__Faecalibacterium	s__Faecalibacterium_prausnitzii_C
G02607-L1_cleanbin_000008	Bacteria	0.975	Ptver_cluster97_000023	G02633-L1_cleanbin_000002	E07192-L1_cleanbin_000038	Bacteria	0.60991	0.616667	0.00833333	HsG_cluster95_000339	HsG_cluster97_000375	HsG_cluster99_000767	E07192-L1_cleanbin_000038	GreatApes_cluster95_001846	E07192-L1	HsG	Homo	Homo sapiens (GER)	d__Bacteria	p__Actinobacteriota	c__Actinomycetia	o__Actinomycetales	f__Bifidobacteriaceae	g__Bifidobacterium	s__Bifidobacterium_catenulatum
G02606-L1_cleanbin_000005	Bacteria	0.974859	Ptver_cluster97_000023	G02633-L1_cleanbin_000002	E07192-L1_cleanbin_000039	Bacteria	0.596396	0.616667	0.025	HsG_cluster95_000138	HsG_cluster97_000148	HsG_cluster99_000774	E07180-L1_cleanbin_000018	GreatApes_cluster95_000688	E07192-L1	HsG	Homo	Homo sapiens (GER)	d__Bacteria	p__Firmicutes_A	c__Clostridia	o__Oscillospirales	f__Ruminococcaceae	g__Gemmiger	s__Gemmiger_qucibialis
G02641-L1_cleanbin_000022	Bacteria	0.910632	Ptver_cluster97_000023	G02633-L1_cleanbin_000002	E07192-L1_cleanbin_000040	Bacteria	0.557738	0.583333	0.0333333	HsG_cluster95_000314	HsG_cluster97_000341	HsG_cluster99_000804	E07183-L1_cleanbin_000036	GreatApes_cluster95_002341	E07192-L1	HsG	Homo	Homo sapiens (GER)	d__Bacteria	p__Firmicutes_A	c__Clostridia	o__Oscillospirales	f__Ruminococcaceae	g__Faecalibacterium	s__Faecalibacterium_sp900539945
G02616-L1_cleanbin_000022	Bacteria	0.878616	Ptver_cluster97_000023	G02633-L1_cleanbin_000002	E07192-L1_cleanbin_000041	Bacteria	0.513542	0.533333	0.025	HsG_cluster95_000358	HsG_cluster97_000415	HsG_cluster99_000830	E07192-L1_cleanbin_000041	GreatApes_cluster95_002398	E07192-L1	HsG	Homo	Homo sapiens (GER)	d__Bacteria	p__Firmicutes_A	c__Clostridia	o__Peptostreptococcales	f__Anaerovoracaceae	g__Fimisoma	s__Fimisoma_sp000435715
G02645-L1_cleanbin_000030	Bacteria	0.825	Ptver_cluster97_000023	G02633-L1_cleanbin_000002	E07193-L1_cleanbin_000001	Bacteria	1	1	0	HsG_cluster95_000002	HsG_cluster97_000002	HsG_cluster99_000002	E07193-L1_cleanbin_000001	GreatApes_cluster95_000034	E07193-L1	HsG	Homo	Homo sapiens (GER)	d__Bacteria	p__Firmicutes_A	c__Clostridia	o__Oscillospirales	f__Oscillospiraceae	g__ER4	s__ER4_sp000765235
H07636-L1_cleanbin_000032	Bacteria	0.799359	Ptver_cluster97_000023	G02633-L1_cleanbin_000002	E07193-L1_cleanbin_000002	Bacteria	0.995833	1	0.00833333	HsG_cluster95_000016	HsG_cluster97_000016	HsG_cluster99_000020	E07154-L1_cleanbin_000001	GreatApes_cluster95_000009	E07193-L1	HsG	Homo	Homo sapiens (GER)	d__Bacteria	p__Proteobacteria	c__Gammaproteobacteria	o__Enterobacterales	f__Enterobacteriaceae	g__Escherichia	s__Escherichia_coli
G02627-L1_cleanbin_000028	Bacteria	0.765351	Ptver_cluster97_000023	G02633-L1_cleanbin_000002	E07193-L1_cleanbin_000003	Bacteria	0.9875	1	0.025	HsG_cluster95_000025	HsG_cluster97_000027	HsG_cluster99_000039	E07154-L1_cleanbin_000002	GreatApes_cluster95_000347	E07193-L1	HsG	Homo	Homo sapiens (GER)	d__Bacteria	p__Firmicutes_C	c__Negativicutes	o__Veillonellales	f__Dialisteraceae	g__Dialister	s__Dialister_hominis
H07637-L1_cleanbin_000047	Bacteria	0.75	Ptver_cluster97_000023	G02633-L1_cleanbin_000002	E07193-L1_cleanbin_000004	Bacteria	0.983333	0.983333	0	HsG_cluster95_000053	HsG_cluster97_000056	HsG_cluster99_000082	E07193-L1_cleanbin_000004	GreatApes_cluster95_000867	E07193-L1	HsG	Homo	Homo sapiens (GER)	d__Bacteria	p__Bacteroidota	c__Bacteroidia	o__Bacteroidales	f__Barnesiellaceae	g__Barnesiella	s__Barnesiella_merdigallinarum
H07635-L1_cleanbin_000038	Bacteria	0.741667	Ptver_cluster97_000023	G02633-L1_cleanbin_000002	E07193-L1_cleanbin_000005	Bacteria	0.979096	0.983333	0.00833333	HsG_cluster95_000074	HsG_cluster97_000080	HsG_cluster99_000131	E07193-L1_cleanbin_000005	GreatApes_cluster95_001144	E07193-L1	HsG	Homo	Homo sapiens (GER)	d__Bacteria	p__Firmicutes_A	c__Clostridia	o__Christensenellales	f__CAG-138	g__RUG472	s__RUG472_sp900545265
G02630-L1_cleanbin_000041	Bacteria	0.72197	Ptver_cluster97_000023	G02633-L1_cleanbin_000002	E07193-L1_cleanbin_000006	Bacteria	0.979096	0.983333	0.00833333	HsG_cluster95_000080	HsG_cluster97_000086	HsG_cluster99_000140	E07193-L1_cleanbin_000006	GreatApes_cluster95_000013	E07193-L1	HsG	Homo	Homo sapiens (GER)	d__Bacteria	p__Bacteroidota	c__Bacteroidia	o__Bacteroidales	f__Muribaculaceae	g__Sodaliphilus	s__Sodaliphilus_sp004557565
H07619-L1_cleanbin_000055	Bacteria	0.558333	Ptver_cluster97_000023	G02633-L1_cleanbin_000002	E07193-L1_cleanbin_000007	Bacteria	0.979096	0.983333	0.00833333	HsG_cluster95_000081	HsG_cluster97_000087	HsG_cluster99_000142	E07193-L1_cleanbin_000007	GreatApes_cluster95_001167	E07193-L1	HsG	Homo	Homo sapiens (GER)	d__Bacteria	p__Bacteroidota	c__Bacteroidia	o__Bacteroidales	f__Muribaculaceae	g__UBA7173	s__UBA7173_sp905207535
G02624-L1_cleanbin_000044	Bacteria	0.51859	Ptver_cluster97_000023	G02633-L1_cleanbin_000002	E07193-L1_cleanbin_000008	Bacteria	0.979096	0.983333	0.00833333	HsG_cluster95_000072	HsG_cluster97_000078	HsG_cluster99_000128	E07193-L1_cleanbin_000008	GreatApes_cluster95_000204	E07193-L1	HsG	Homo	Homo sapiens (GER)	d__Bacteria	p__Firmicutes	c__Bacilli	o__Lactobacillales	f__Streptococcaceae	g__Streptococcus	s__Streptococcus_salivarius
MGYG000000196	Bacteria	0.991667	MGYG000000196	MGYG000000196	E07193-L1_cleanbin_000009	Bacteria	0.975	0.975	0	HsG_cluster95_000093	HsG_cluster97_000100	HsG_cluster99_000158	E07193-L1_cleanbin_000009	GreatApes_cluster95_001373	E07193-L1	HsG	Homo	Homo sapiens (GER)	d__Bacteria	p__Bacteroidota	c__Bacteroidia	o__Bacteroidales	f__UBA932	g__Egerieousia	s__Egerieousia_sp900544815
H07638-L1_cleanbin_000027	Bacteria	0.810732	HsA2_cluster97_000183	H07638-L1_cleanbin_000027	E07193-L1_cleanbin_000010	Bacteria	0.974859	0.983333	0.0166667	HsG_cluster95_000067	HsG_cluster97_000073	HsG_cluster99_000169	E07150-L1_cleanbin_000008	GreatApes_cluster95_001129	E07193-L1	HsG	Homo	Homo sapiens (GER)	d__Bacteria	p__Firmicutes_A	c__Clostridia	o__Oscillospirales	f__Acutalibacteraceae	g__Ruminococcus_E	s__Ruminococcus_E_bromii_B
E07197-L1_cleanbin_000018	Bacteria	0.715086	HsG_cluster97_000346	E07197-L1_cleanbin_000018	E07193-L1_cleanbin_000011	Bacteria	0.970621	0.983333	0.025	HsG_cluster95_000020	HsG_cluster97_000021	HsG_cluster99_000194	E07147-L1_cleanbin_000002	GreatApes_cluster95_000016	E07193-L1	HsG	Homo	Homo sapiens (GER)	d__Bacteria	p__Firmicutes_A	c__Clostridia	o__Oscillospirales	f__Ruminococcaceae	g__Ruminiclostridium_E	s__Ruminiclostridium_E_siraeum
E07184-L1_cleanbin_000030	Bacteria	0.667347	HsG_cluster97_000346	E07197-L1_cleanbin_000018	E07193-L1_cleanbin_000012	Bacteria	0.966667	1	0.0666667	HsG_cluster95_000021	HsG_cluster97_000023	HsG_cluster99_000202	E07148-L1_cleanbin_000005	GreatApes_cluster95_000328	E07193-L1	HsG	Homo	Homo sapiens (GER)	d__Bacteria	p__Firmicutes_A	c__Clostridia	o__Oscillospirales	f__Acutalibacteraceae	g__CAG-217	s__CAG-217_sp000436335
H07639-L1_cleanbin_000024	Bacteria	0.659237	HsA2_cluster97_000183	H07638-L1_cleanbin_000027	E07193-L1_cleanbin_000013	Bacteria	0.966667	0.966667	0	HsG_cluster95_000092	HsG_cluster97_000099	HsG_cluster99_000209	E07145-L1_cleanbin_000005	GreatApes_cluster95_000742	E07193-L1	HsG	Homo	Homo sapiens (GER)	d__Bacteria	p__Bacteroidota	c__Bacteroidia	o__Bacteroidales	f__UBA932	g__Cryptobacteroides	s__Cryptobacteroides_sp000433355
MGYG000001345	Bacteria	0.991667	MGYG000001345	MGYG000001345	E07193-L1_cleanbin_000014	Bacteria	0.962356	0.966667	0.00833333	HsG_cluster95_000128	HsG_cluster97_000138	HsG_cluster99_000234	E07193-L1_cleanbin_000014	GreatApes_cluster95_002078	E07193-L1	HsG	Homo	Homo sapiens (GER)	d__Bacteria	p__Firmicutes_A	c__Clostridia	o__Christensenellales	f__CAG-138	g__SFEL01	s__SFEL01_sp004557245
H07638-L1_cleanbin_000014	Bacteria	0.937061	HsA2_cluster97_000103	H07638-L1_cleanbin_000014	E07193-L1_cleanbin_000015	Bacteria	0.962356	0.966667	0.00833333	HsG_cluster95_000130	HsG_cluster97_000140	HsG_cluster99_000237	E07193-L1_cleanbin_000015	GreatApes_cluster95_002088	E07193-L1	HsG	Homo	Homo sapiens (GER)	d__Bacteria	p__Firmicutes_A	c__Clostridia	o__Christensenellales	f__CAG-138	g__Aphodomorpha	s__Aphodomorpha_intestinavium
E07146-L1_cleanbin_000029	Bacteria	0.803333	HsG_cluster97_000300	E07146-L1_cleanbin_000029	E07193-L1_cleanbin_000016	Bacteria	0.962286	0.975	0.025	HsG_cluster95_000121	HsG_cluster97_000131	HsG_cluster99_000244	E07160-L1_cleanbin_000014	GreatApes_cluster95_001954	E07193-L1	HsG	Homo	Homo sapiens (GER)	d__Bacteria	p__Firmicutes_A	c__Clostridia	o__Christensenellales	f__CAG-138	g__Phil1	s__Phil1_sp001940855
MGYG000000029	Bacteria	0.991667	MGYG000000029	MGYG000000029	E07193-L1_cleanbin_000017	Bacteria	0.958333	0.958333	0	HsG_cluster95_000142	HsG_cluster97_000152	HsG_cluster99_000259	E07193-L1_cleanbin_000017	GreatApes_cluster95_000583	E07193-L1	HsG	Homo	Homo sapiens (GER)	d__Bacteria	p__Firmicutes_A	c__Clostridia	o__Oscillospirales	f__Oscillospiraceae	g__F23-B02	s__F23-B02_sp004556755
MGYG000000243	Bacteria	0.991667	MGYG000000243	MGYG000000243	E07193-L1_cleanbin_000018	Bacteria	0.958053	0.991667	0.0666667	HsG_cluster95_000148	HsG_cluster97_000158	HsG_cluster99_000271	E07189-L1_cleanbin_000016	GreatApes_cluster95_002328	E07193-L1	HsG	Homo	Homo sapiens (GER)	d__Bacteria	p__Firmicutes_A	c__Clostridia	o__Lachnospirales	f__Lachnospiraceae	g__Butyrivibrio_A	s__Butyrivibrio_A_sp000431815
E07188-L1_cleanbin_000024	Bacteria	0.819167	HsG_cluster97_000292	E07188-L1_cleanbin_000024	E07193-L1_cleanbin_000019	Bacteria	0.957906	0.975	0.0333333	HsG_cluster95_000125	HsG_cluster97_000135	HsG_cluster99_000289	E07150-L1_cleanbin_000016	GreatApes_cluster95_002026	E07193-L1	HsG	Homo	Homo sapiens (GER)	d__Bacteria	p__Firmicutes_A	c__Clostridia	o__Oscillospirales	f__Ruminococcaceae	g__Angelakisella	s__Angelakisella_sp900547385
E07148-L1_cleanbin_000033	Bacteria	0.731882	HsG_cluster97_000292	E07188-L1_cleanbin_000024	E07193-L1_cleanbin_000020	Bacteria	0.953986	0.958333	0.00833333	HsG_cluster95_000155	HsG_cluster97_000165	HsG_cluster99_000290	E07193-L1_cleanbin_000020	GreatApes_cluster95_001622	E07193-L1	HsG	Homo	Homo sapiens (GER)	d__Bacteria	p__Bacteroidota	c__Bacteroidia	o__Bacteroidales	f__Muribaculaceae	g__CAG-873	s__CAG-873_sp001701165
E07150-L1_cleanbin_000051	Bacteria	0.730425	HsG_cluster97_000292	E07188-L1_cleanbin_000024	E07193-L1_cleanbin_000021	Bacteria	0.95	0.95	0	HsG_cluster95_000165	HsG_cluster97_000175	HsG_cluster99_000320	E07139-L1_cleanbin_000011	GreatApes_cluster95_002621	E07193-L1	HsG	Homo	Homo sapiens (GER)	d__Bacteria	p__Verrucomicrobiota	c__Verrucomicrobiae	o__Verrucomicrobiales	f__Akkermansiaceae	g__Akkermansia	s__Akkermansia_muciniphila
E07160-L1_cleanbin_000054	Bacteria	0.690909	HsG_cluster97_000292	E07188-L1_cleanbin_000024	E07193-L1_cleanbin_000022	Bacteria	0.949435	0.983333	0.0666667	HsG_cluster95_000100	HsG_cluster97_000107	HsG_cluster99_000335	E07139-L1_cleanbin_000005	GreatApes_cluster95_000686	E07193-L1	HsG	Homo	Homo sapiens (GER)	d__Bacteria	p__Firmicutes_A	c__Clostridia	o__Lachnospirales	f__Lachnospiraceae	g__CAG-127	s__CAG-127_sp900319515
E07145-L1_cleanbin_000032	Bacteria	0.530682	HsG_cluster97_000292	E07188-L1_cleanbin_000024	E07193-L1_cleanbin_000023	Bacteria	0.949435	0.983333	0.0666667	HsG_cluster95_000109	HsG_cluster97_000117	HsG_cluster99_000337	E07178-L1_cleanbin_000009	GreatApes_cluster95_001752	E07193-L1	HsG	Homo	Homo sapiens (GER)	d__Bacteria	p__Firmicutes_A	c__Clostridia	o__Lachnospirales	f__Lachnospiraceae	g__Eisenbergiella	s__Eisenbergiella_sp900066775
MGYG000004754	Bacteria	0.991667	MGYG000004754	MGYG000004754	E07193-L1_cleanbin_000024	Bacteria	0.945198	0.983333	0.075	HsG_cluster95_000149	HsG_cluster97_000159	HsG_cluster99_000352	E07146-L1_cleanbin_000013	GreatApes_cluster95_002187	E07193-L1	HsG	Homo	Homo sapiens (GER)	d__Bacteria	p__Firmicutes_A	c__Clostridia	o__Lachnospirales	f__Lachnospiraceae	g__Butyrivibrio_A	s__Butyrivibrio_A_crossotus
MGYG000000170	Bacteria	0.991667	MGYG000000170	MGYG000000170	E07193-L1_cleanbin_000025	Bacteria	0.940942	0.958333	0.0333333	HsG_cluster95_000138	HsG_cluster97_000148	HsG_cluster99_000368	E07180-L1_cleanbin_000018	GreatApes_cluster95_000688	E07193-L1	HsG	Homo	Homo sapiens (GER)	d__Bacteria	p__Firmicutes_A	c__Clostridia	o__Oscillospirales	f__Ruminococcaceae	g__Gemmiger	s__Gemmiger_qucibialis
MGYG000000098	Bacteria	0.991667	MGYG000000098	MGYG000000098	E07193-L1_cleanbin_000026	Bacteria	0.940812	0.975	0.0666667	HsG_cluster95_000117	HsG_cluster97_000126	HsG_cluster99_000374	E07182-L1_cleanbin_000007	GreatApes_cluster95_000690	E07193-L1	HsG	Homo	Homo sapiens (GER)	d__Bacteria	p__Firmicutes_A	c__Clostridia	o__Lachnospirales	f__Lachnospiraceae	g__RUG115	s__RUG115_sp900066395
MGYG000000042	Bacteria	0.991667	MGYG000000042	MGYG000000042	E07193-L1_cleanbin_000027	Bacteria	0.932817	0.941667	0.0166667	HsG_cluster95_000104	HsG_cluster97_000130	HsG_cluster99_000391	E07160-L1_cleanbin_000015	GreatApes_cluster95_001628	E07193-L1	HsG	Homo	Homo sapiens (GER)	d__Bacteria	p__Firmicutes_A	c__Clostridia	o__Oscillospirales	f__Acutalibacteraceae	g__CAG-177	s__CAG-177_sp003514385
MGYG000003693	Bacteria	0.991667	MGYG000003693	MGYG000003693	E07193-L1_cleanbin_000028	Bacteria	0.928869	0.933333	0.00833333	HsG_cluster95_000158	HsG_cluster97_000168	HsG_cluster99_000406	E07152-L1_cleanbin_000017	GreatApes_cluster95_000598	E07193-L1	HsG	Homo	Homo sapiens (GER)	d__Bacteria	p__Firmicutes_A	c__Clostridia	o__Oscillospirales	f__Oscillospiraceae	g__CAG-83	s__CAG-83_sp900547745
E07192-L1_cleanbin_000010	Bacteria	0.974929	HsG_cluster97_000100	E07192-L1_cleanbin_000010	E07193-L1_cleanbin_000029	Bacteria	0.91994	0.933333	0.025	HsG_cluster95_000098	HsG_cluster97_000105	HsG_cluster99_000188	E07139-L1_cleanbin_000004	GreatApes_cluster95_001500	E07193-L1	HsG	Homo	Homo sapiens (GER)	d__Bacteria	p__Bacteroidota	c__Bacteroidia	o__Bacteroidales	f__Rikenellaceae	g__Alistipes	s__Alistipes_putredinis
MGYG000004495	Bacteria	0.991667	MGYG000004495	MGYG000004495	E07193-L1_cleanbin_000030	Bacteria	0.941228	0.95	0.0166667	HsG_cluster95_000186	HsG_cluster97_000196	HsG_cluster99_000362	E07193-L1_cleanbin_000030	GreatApes_cluster95_001490	E07193-L1	HsG	Homo	Homo sapiens (GER)	d__Bacteria	p__Bacteroidota	c__Bacteroidia	o__Bacteroidales	f__Rikenellaceae	g__Alistipes	s__Alistipes_shahii
MGYG000002449	Bacteria	0.991667	MGYG000002449	MGYG000002449	E07193-L1_cleanbin_000031	Bacteria	0.919543	0.941667	0.0416667	HsG_cluster95_000095	HsG_cluster97_000102	HsG_cluster99_000429	E07147-L1_cleanbin_000007	GreatApes_cluster95_001487	E07193-L1	HsG	Homo	Homo sapiens (GER)	d__Bacteria	p__Firmicutes_A	c__Clostridia	o__Oscillospirales	f__Acutalibacteraceae	g__Fimenecus	s__Fimenecus_sp000432435
E07180-L1_cleanbin_000003	Bacteria	0.991667	HsG_cluster97_000034	E07180-L1_cleanbin_000003	E07193-L1_cleanbin_000032	Bacteria	0.915991	0.925	0.0166667	HsG_cluster95_000209	HsG_cluster97_000222	HsG_cluster99_000432	E07193-L1_cleanbin_000032	GreatApes_cluster95_003277	E07193-L1	HsG	Homo	Homo sapiens (GER)	d__Bacteria	p__Firmicutes_A	c__Clostridia	o__TANB77	f__CAG-508	g__CAG-273	s__CAG-273_sp003534295
MGYG000000044	Bacteria	0.991667	MGYG000000044	MGYG000000044	E07193-L1_cleanbin_000034	Bacteria	0.882321	0.891667	0.0166667	HsG_cluster95_000120	HsG_cluster97_000129	HsG_cluster99_000495	E07146-L1_cleanbin_000009	GreatApes_cluster95_001755	E07193-L1	HsG	Homo	Homo sapiens (GER)	d__Bacteria	p__Firmicutes_A	c__Clostridia	o__Christensenellales	f__CAG-74	g__UBA11524	s__UBA11524_sp000437595
E07197-L1_cleanbin_000004	Bacteria	0.9875	HsG_cluster97_000034	E07180-L1_cleanbin_000003	E07193-L1_cleanbin_000035	Bacteria	0.88081	0.908333	0.05	HsG_cluster95_000096	HsG_cluster97_000103	HsG_cluster99_000496	E07147-L1_cleanbin_000009	GreatApes_cluster95_000854	E07193-L1	HsG	Homo	Homo sapiens (GER)	d__Bacteria	p__Firmicutes_A	c__Clostridia	o__Oscillospirales	f__Oscillospiraceae	g__CAG-83	s__CAG-83_sp000435555
E07172-L1_cleanbin_000014	Bacteria	0.958013	HsG_cluster97_000034	E07180-L1_cleanbin_000003	E07193-L1_cleanbin_000036	Bacteria	0.88081	0.908333	0.05	HsG_cluster95_000231	HsG_cluster97_000245	HsG_cluster99_000497	E07189-L1_cleanbin_000039	GreatApes_cluster95_003601	E07193-L1	HsG	Homo	Homo sapiens (GER)	d__Bacteria	p__Firmicutes_A	c__Clostridia	o__TANB77	f__CAG-508	g__CAG-269	s__CAG-269_sp000431335
E07192-L1_cleanbin_000014	Bacteria	0.949506	HsG_cluster97_000034	E07180-L1_cleanbin_000003	E07193-L1_cleanbin_000037	Bacteria	0.866667	0.866667	0	HsG_cluster95_000047	HsG_cluster97_000050	HsG_cluster99_000513	E07172-L1_cleanbin_000004	GreatApes_cluster95_000454	E07193-L1	HsG	Homo	Homo sapiens (GER)	d__Bacteria	p__Bacteroidota	c__Bacteroidia	o__Bacteroidales	f__Bacteroidaceae	g__Prevotella	s__Prevotella_sp900546535
E07187-L1_cleanbin_000016	Bacteria	0.881231	HsG_cluster97_000034	E07180-L1_cleanbin_000003	E07193-L1_cleanbin_000038	Bacteria	0.861859	0.866667	0.00833333	HsG_cluster95_000241	HsG_cluster97_000255	HsG_cluster99_000519	E07193-L1_cleanbin_000038	GreatApes_cluster95_004182	E07193-L1	HsG	Homo	Homo sapiens (GER)	d__Bacteria	p__Firmicutes	c__Bacilli	o__RF39	f__UBA660	g__Onthocola_B	s__Onthocola_B_sp000437355
E07175-L1_cleanbin_000030	Bacteria	0.831127	HsG_cluster97_000034	E07180-L1_cleanbin_000003	E07193-L1_cleanbin_000039	Bacteria	0.835294	0.85	0.025	HsG_cluster95_000173	HsG_cluster97_000183	HsG_cluster99_000552	E07175-L1_cleanbin_000019	GreatApes_cluster95_001461	E07193-L1	HsG	Homo	Homo sapiens (GER)	d__Bacteria	p__Firmicutes_A	c__Clostridia	o__Christensenellales	f__CAG-138	g__PeH17	s__PeH17_sp000435055
H07620-L1_cleanbin_000024	Bacteria	0.815	HsA2_cluster97_000178	H07620-L1_cleanbin_000024	E07193-L1_cleanbin_000040	Bacteria	0.830392	0.85	0.0333333	HsG_cluster95_000260	HsG_cluster97_000276	HsG_cluster99_000559	E07193-L1_cleanbin_000040	GreatApes_cluster95_000195	E07193-L1	HsG	Homo	Homo sapiens (GER)	d__Bacteria	p__Firmicutes_A	c__Clostridia	o__Oscillospirales	f__Ruminococcaceae	g__Gemmiger	s__Gemmiger_sp900540595
E07190-L1_cleanbin_000018	Bacteria	0.783548	HsG_cluster97_000034	E07180-L1_cleanbin_000003	E07193-L1_cleanbin_000041	Bacteria	0.803333	0.833333	0.05	HsG_cluster95_000274	HsG_cluster97_000293	HsG_cluster99_000594	E07193-L1_cleanbin_000041	GreatApes_cluster95_003694	E07193-L1	HsG	Homo	Homo sapiens (GER)	d__Bacteria	p__Bacteroidota	c__Bacteroidia	o__Bacteroidales	f__Bacteroidaceae	g__Prevotella	s__Prevotella_spGreatApes003694
H07639-L1_cleanbin_000017	Bacteria	0.776042	HsA2_cluster97_000178	H07620-L1_cleanbin_000024	E07193-L1_cleanbin_000042	Archaea	0.792453	0.792453	0	HsG_cluster95_000252	HsG_cluster97_000268	HsG_cluster99_000607	E07147-L1_cleanbin_000028	GreatApes_cluster95_000029	E07193-L1	HsG	Homo	Homo sapiens (GER)	d__Archaea	p__Methanobacteriota	c__Methanobacteria	o__Methanobacteriales	f__Methanobacteriaceae	g__Methanobrevibacter_A	s__Methanobrevibacter_A_smithii
E07150-L1_cleanbin_000049	Bacteria	0.752571	HsG_cluster97_000034	E07180-L1_cleanbin_000003	E07193-L1_cleanbin_000044	Bacteria	0.767376	0.783333	0.025	HsG_cluster95_000193	HsG_cluster97_000310	HsG_cluster99_000628	E07193-L1_cleanbin_000044	GreatApes_cluster95_003004	E07193-L1	HsG	Homo	Homo sapiens (GER)	d__Bacteria	p__Firmicutes_A	c__Clostridia	o__TANB77	f__CAG-508	g__CAG-245	s__CAG-245_sp000435175
E07160-L1_cleanbin_000050	Bacteria	0.743178	HsG_cluster97_000034	E07180-L1_cleanbin_000003	E07193-L1_cleanbin_000045	Bacteria	0.743178	0.758333	0.025	HsG_cluster95_000060	HsG_cluster97_000065	HsG_cluster99_000655	E07172-L1_cleanbin_000005	GreatApes_cluster95_000178	E07193-L1	HsG	Homo	Homo sapiens (GER)	d__Bacteria	p__Bacteroidota	c__Bacteroidia	o__Bacteroidales	f__Tannerellaceae	g__Parabacteroides	s__Parabacteroides_distasonis
E07189-L1_cleanbin_000054	Bacteria	0.723611	HsG_cluster97_000034	E07180-L1_cleanbin_000003	E07193-L1_cleanbin_000046	Bacteria	0.736355	0.758333	0.0333333	HsG_cluster95_000301	HsG_cluster97_000325	HsG_cluster99_000662	E07193-L1_cleanbin_000046	GreatApes_cluster95_002430	E07193-L1	HsG	Homo	Homo sapiens (GER)	d__Bacteria	p__Firmicutes_A	c__Clostridia	o__Christensenellales	f__QAND01	g__UMGS1975	s__UMGS1975_sp900546685
E07178-L1_cleanbin_000041	Bacteria	0.642733	HsG_cluster97_000034	E07180-L1_cleanbin_000003	E07193-L1_cleanbin_000048	Bacteria	0.66757	0.691667	0.0333333	HsG_cluster95_000029	HsG_cluster97_000352	HsG_cluster99_000732	E07193-L1_cleanbin_000048	NA	E07193-L1	HsG	Homo	Homo sapiens (GER)	NA	NA	NA	NA	NA	NA	NA
MGYG000003986	Bacteria	0.991667	MGYG000003986	MGYG000003986	E07193-L1_cleanbin_000049	Bacteria	0.594635	0.608333	0.0166667	HsG_cluster95_000318	HsG_cluster97_000383	HsG_cluster99_000779	E07193-L1_cleanbin_000049	GreatApes_cluster95_002794	E07193-L1	HsG	Homo	Homo sapiens (GER)	d__Bacteria	p__Firmicutes	c__Bacilli	o__Erysipelotrichales	f__Erysipelotrichaceae	g__Holdemanella	s__Holdemanella_biformis
MGYG000001931	Bacteria	0.991667	MGYG000001931	MGYG000001931	E07193-L1_cleanbin_000050	Bacteria	0.566667	0.566667	0	HsG_cluster95_000007	HsG_cluster97_000393	HsG_cluster99_000796	E07193-L1_cleanbin_000050	NA	E07193-L1	HsG	Homo	Homo sapiens (GER)	NA	NA	NA	NA	NA	NA	NA
MGYG000002455	Bacteria	0.991667	MGYG000002455	MGYG000002455	E07193-L1_cleanbin_000051	Bacteria	0.558333	0.558333	0	HsG_cluster95_000349	HsG_cluster97_000396	HsG_cluster99_000802	E07193-L1_cleanbin_000051	NA	E07193-L1	HsG	Homo	Homo sapiens (GER)	NA	NA	NA	NA	NA	NA	NA
E07184-L1_cleanbin_000003	Bacteria	0.9875	HsG_cluster97_000037	E07184-L1_cleanbin_000003	E07193-L1_cleanbin_000052	Bacteria	0.533333	0.533333	0	HsG_cluster95_000164	HsG_cluster97_000403	HsG_cluster99_000815	E07193-L1_cleanbin_000052	GreatApes_cluster95_000445	E07193-L1	HsG	Homo	Homo sapiens (GER)	d__Bacteria	p__Firmicutes_A	c__Clostridia	o__Oscillospirales	f__CAG-382	g__UBA1752	s__UBA1752_sp900554405
E07178-L1_cleanbin_000027	Bacteria	0.846377	HsG_cluster97_000037	E07184-L1_cleanbin_000003	E07193-L1_cleanbin_000053	Bacteria	0.508602	0.516667	0.00833333	HsG_cluster95_000282	HsG_cluster97_000418	HsG_cluster99_000833	E07193-L1_cleanbin_000053	NA	E07193-L1	HsG	Homo	Homo sapiens (GER)	NA	NA	NA	NA	NA	NA	NA
MGYG000002470	Bacteria	0.991667	MGYG000002470	MGYG000002470	E07196-L1_cleanbin_000001	Bacteria	0.995833	1	0.00833333	HsG_cluster95_000011	HsG_cluster97_000011	HsG_cluster99_000013	E07196-L1_cleanbin_000001	GreatApes_cluster95_000182	E07196-L1	HsG	Homo	Homo sapiens (GER)	d__Bacteria	p__Firmicutes_A	c__Clostridia	o__Oscillospirales	f__Oscillospiraceae	g__UBA738	s__UBA738_sp003522945
E07154-L1_cleanbin_000023	Bacteria	0.740278	HsG_cluster97_000334	E07154-L1_cleanbin_000023	E07196-L1_cleanbin_000002	Bacteria	0.991667	1	0.0166667	HsG_cluster95_000024	HsG_cluster97_000026	HsG_cluster99_000038	E07196-L1_cleanbin_000002	GreatApes_cluster95_000190	E07196-L1	HsG	Homo	Homo sapiens (GER)	d__Bacteria	p__Firmicutes_C	c__Negativicutes	o__Veillonellales	f__Dialisteraceae	g__Dialister	s__Dialister_invisus
MGYG000001422	Bacteria	0.991667	MGYG000001422	MGYG000001422	E07196-L1_cleanbin_000003	Bacteria	0.9875	1	0.025	HsG_cluster95_000021	HsG_cluster97_000023	HsG_cluster99_000055	E07148-L1_cleanbin_000005	GreatApes_cluster95_000328	E07196-L1	HsG	Homo	Homo sapiens (GER)	d__Bacteria	p__Firmicutes_A	c__Clostridia	o__Oscillospirales	f__Acutalibacteraceae	g__CAG-217	s__CAG-217_sp000436335
MGYG000001313	Bacteria	0.991667	MGYG000001313	MGYG000001313	E07196-L1_cleanbin_000004	Bacteria	0.983333	0.983333	0	HsG_cluster95_000052	HsG_cluster97_000055	HsG_cluster99_000081	E07154-L1_cleanbin_000003	GreatApes_cluster95_000431	E07196-L1	HsG	Homo	Homo sapiens (GER)	d__Bacteria	p__Bacteroidota	c__Bacteroidia	o__Bacteroidales	f__Muribaculaceae	g__Limisoma	s__Limisoma_sp000437795
E07192-L1_cleanbin_000035	Bacteria	0.715086	HsG_cluster97_000345	E07192-L1_cleanbin_000035	E07196-L1_cleanbin_000005	Bacteria	0.979167	1	0.0416667	HsG_cluster95_000063	HsG_cluster97_000068	HsG_cluster99_000104	E07196-L1_cleanbin_000005	GreatApes_cluster95_001071	E07196-L1	HsG	Homo	Homo sapiens (GER)	d__Bacteria	p__Firmicutes_A	c__Clostridia	o__Lachnospirales	f__Lachnospiraceae	g__CAG-632	s__CAG-632_sp000431515
H07620-L1_cleanbin_000044	Bacteria	0.618333	HsA2_cluster97_000282	H07620-L1_cleanbin_000044	E07196-L1_cleanbin_000006	Bacteria	0.974859	0.983333	0.0166667	HsG_cluster95_000095	HsG_cluster97_000102	HsG_cluster99_000166	E07147-L1_cleanbin_000007	GreatApes_cluster95_001487	E07196-L1	HsG	Homo	Homo sapiens (GER)	d__Bacteria	p__Firmicutes_A	c__Clostridia	o__Oscillospirales	f__Acutalibacteraceae	g__Fimenecus	s__Fimenecus_sp000432435
ManaraSGB20180	Bacteria	0.991667	ManaraSGB20180	ManaraSGB20180	E07196-L1_cleanbin_000007	Bacteria	0.970621	0.983333	0.025	HsG_cluster95_000111	HsG_cluster97_000119	HsG_cluster99_000195	E07196-L1_cleanbin_000007	GreatApes_cluster95_000451	E07196-L1	HsG	Homo	Homo sapiens (GER)	d__Bacteria	p__Firmicutes_A	c__Clostridia	o__Oscillospirales	f__Oscillospiraceae	g__F23-B02	s__F23-B02_sp002472405
G02605-L1_cleanbin_000001	Bacteria	0.991667	Ptver_cluster97_000022	G02605-L1_cleanbin_000001	E07196-L1_cleanbin_000008	Bacteria	0.966457	0.991667	0.05	HsG_cluster95_000109	HsG_cluster97_000117	HsG_cluster99_000220	E07178-L1_cleanbin_000009	GreatApes_cluster95_001752	E07196-L1	HsG	Homo	Homo sapiens (GER)	d__Bacteria	p__Firmicutes_A	c__Clostridia	o__Lachnospirales	f__Lachnospiraceae	g__Eisenbergiella	s__Eisenbergiella_sp900066775
G02636-L1_cleanbin_000001	Bacteria	0.991667	Ptver_cluster97_000022	G02605-L1_cleanbin_000001	E07196-L1_cleanbin_000009	Bacteria	0.966457	0.991667	0.05	HsG_cluster95_000117	HsG_cluster97_000126	HsG_cluster99_000217	E07182-L1_cleanbin_000007	GreatApes_cluster95_000690	E07196-L1	HsG	Homo	Homo sapiens (GER)	d__Bacteria	p__Firmicutes_A	c__Clostridia	o__Lachnospirales	f__Lachnospiraceae	g__RUG115	s__RUG115_sp900066395
G02637-L1_cleanbin_000003	Bacteria	0.991667	Ptver_cluster97_000022	G02605-L1_cleanbin_000001	E07196-L1_cleanbin_000010	Bacteria	0.966453	0.975	0.0166667	HsG_cluster95_000022	HsG_cluster97_000024	HsG_cluster99_000035	E07152-L1_cleanbin_000001	GreatApes_cluster95_000361	E07196-L1	HsG	Homo	Homo sapiens (GER)	d__Bacteria	p__Firmicutes_A	c__Clostridia	o__Oscillospirales	f__Ruminococcaceae	g__Ruthenibacterium	s__Ruthenibacterium_lactatiformans
G02647-L1_cleanbin_000002	Bacteria	0.991667	Ptver_cluster97_000022	G02605-L1_cleanbin_000001	E07196-L1_cleanbin_000011	Bacteria	0.962356	0.966667	0.00833333	HsG_cluster95_000131	HsG_cluster97_000141	HsG_cluster99_000238	E07196-L1_cleanbin_000011	GreatApes_cluster95_001125	E07196-L1	HsG	Homo	Homo sapiens (GER)	d__Bacteria	p__Bacteroidota	c__Bacteroidia	o__Bacteroidales	f__Bacteroidaceae	g__Alloprevotella	s__Alloprevotella_sp900539625
G02606-L1_cleanbin_000002	Bacteria	0.987465	Ptver_cluster97_000022	G02605-L1_cleanbin_000001	E07196-L1_cleanbin_000012	Bacteria	0.962147	0.983333	0.0416667	HsG_cluster95_000098	HsG_cluster97_000105	HsG_cluster99_000188	E07139-L1_cleanbin_000004	GreatApes_cluster95_001500	E07196-L1	HsG	Homo	Homo sapiens (GER)	d__Bacteria	p__Bacteroidota	c__Bacteroidia	o__Bacteroidales	f__Rikenellaceae	g__Alistipes	s__Alistipes_putredinis
G02627-L1_cleanbin_000003	Bacteria	0.987465	Ptver_cluster97_000022	G02605-L1_cleanbin_000001	E07196-L1_cleanbin_000013	Bacteria	0.940805	0.966667	0.05	HsG_cluster95_000178	HsG_cluster97_000188	HsG_cluster99_000378	E07175-L1_cleanbin_000020	GreatApes_cluster95_001931	E07196-L1	HsG	Homo	Homo sapiens (GER)	d__Bacteria	p__Firmicutes_A	c__Clostridia	o__Lachnospirales	f__Lachnospiraceae	g__CAG-194	s__CAG-194_sp000432915
G02652-L1_cleanbin_000003	Bacteria	0.987465	Ptver_cluster97_000022	G02605-L1_cleanbin_000001	E07196-L1_cleanbin_000014	Bacteria	0.937242	0.941667	0.00833333	HsG_cluster95_000191	HsG_cluster97_000201	HsG_cluster99_000380	E07196-L1_cleanbin_000014	GreatApes_cluster95_001376	E07196-L1	HsG	Homo	Homo sapiens (GER)	d__Bacteria	p__Firmicutes_A	c__Clostridia	o__Oscillospirales	f__Acutalibacteraceae	g__Hydrogeniiclostridium	s__Hydrogeniiclostridium_mannosilyticum
G02607-L1_cleanbin_000004	Bacteria	0.983333	Ptver_cluster97_000022	G02605-L1_cleanbin_000001	E07196-L1_cleanbin_000015	Bacteria	0.928392	0.941667	0.025	HsG_cluster95_000100	HsG_cluster97_000107	HsG_cluster99_000408	E07139-L1_cleanbin_000005	GreatApes_cluster95_000686	E07196-L1	HsG	Homo	Homo sapiens (GER)	d__Bacteria	p__Firmicutes_A	c__Clostridia	o__Lachnospirales	f__Lachnospiraceae	g__CAG-127	s__CAG-127_sp900319515
G02633-L1_cleanbin_000004	Bacteria	0.983333	Ptver_cluster97_000022	G02605-L1_cleanbin_000001	E07196-L1_cleanbin_000016	Bacteria	0.924405	0.933333	0.0166667	HsG_cluster95_000016	HsG_cluster97_000215	HsG_cluster99_000416	E07196-L1_cleanbin_000016	GreatApes_cluster95_000009	E07196-L1	HsG	Homo	Homo sapiens (GER)	d__Bacteria	p__Proteobacteria	c__Gammaproteobacteria	o__Enterobacterales	f__Enterobacteriaceae	g__Escherichia	s__Escherichia_coli
G02645-L1_cleanbin_000003	Bacteria	0.983333	Ptver_cluster97_000022	G02605-L1_cleanbin_000001	E07196-L1_cleanbin_000018	Bacteria	0.912121	0.916667	0.00833333	HsG_cluster95_000210	HsG_cluster97_000223	HsG_cluster99_000440	E07196-L1_cleanbin_000018	GreatApes_cluster95_000023	E07196-L1	HsG	Homo	Homo sapiens (GER)	d__Bacteria	p__Bacteroidota	c__Bacteroidia	o__Bacteroidales	f__Rikenellaceae	g__Alistipes	s__Alistipes_senegalensis
G02648-L1_cleanbin_000005	Bacteria	0.983333	Ptver_cluster97_000022	G02605-L1_cleanbin_000001	E07196-L1_cleanbin_000019	Bacteria	0.902477	0.925	0.0416667	HsG_cluster95_000219	HsG_cluster97_000232	HsG_cluster99_000459	E07196-L1_cleanbin_000019	GreatApes_cluster95_001341	E07196-L1	HsG	Homo	Homo sapiens (GER)	d__Bacteria	p__Bacteroidota	c__Bacteroidia	o__Bacteroidales	f__Bacteroidaceae	g__Prevotella	s__Prevotella_stercorea
G02651-L1_cleanbin_000006	Bacteria	0.983333	Ptver_cluster97_000022	G02605-L1_cleanbin_000001	E07196-L1_cleanbin_000020	Bacteria	0.901844	0.941667	0.075	HsG_cluster95_000115	HsG_cluster97_000124	HsG_cluster99_000463	E07139-L1_cleanbin_000006	GreatApes_cluster95_000449	E07196-L1	HsG	Homo	Homo sapiens (GER)	d__Bacteria	p__Firmicutes_A	c__Clostridia	o__Lachnospirales	f__Lachnospiraceae	g__Roseburia	s__Roseburia_hominis
G02632-L1_cleanbin_000003	Bacteria	0.979096	Ptver_cluster97_000022	G02605-L1_cleanbin_000001	E07196-L1_cleanbin_000021	Bacteria	0.9	0.9	0	HsG_cluster95_000221	HsG_cluster97_000234	HsG_cluster99_000465	E07196-L1_cleanbin_000021	GreatApes_cluster95_002275	E07196-L1	HsG	Homo	Homo sapiens (GER)	d__Bacteria	p__Firmicutes_A	c__Clostridia	o__Oscillospirales	f__Ruminococcaceae	g__Ruthenibacterium	s__Ruthenibacterium_sp018380115
G02614-L1_cleanbin_000009	Bacteria	0.975	Ptver_cluster97_000022	G02605-L1_cleanbin_000001	E07196-L1_cleanbin_000022	Bacteria	0.899159	0.908333	0.0166667	HsG_cluster95_000151	HsG_cluster97_000161	HsG_cluster99_000281	E07154-L1_cleanbin_000010	GreatApes_cluster95_002356	E07196-L1	HsG	Homo	Homo sapiens (GER)	d__Bacteria	p__Firmicutes_A	c__Clostridia	o__Oscillospirales	f__Oscillospiraceae	g__CAG-83	s__CAG-83_sp000431575
G02628-L1_cleanbin_000002	Bacteria	0.975	Ptver_cluster97_000022	G02605-L1_cleanbin_000001	E07196-L1_cleanbin_000023	Bacteria	0.889985	0.908333	0.0333333	HsG_cluster95_000010	HsG_cluster97_000010	HsG_cluster99_000482	E07184-L1_cleanbin_000002	GreatApes_cluster95_000026	E07196-L1	HsG	Homo	Homo sapiens (GER)	d__Bacteria	p__Firmicutes_A	c__Clostridia	o__Oscillospirales	f__Oscillospiraceae	g__CAG-103	s__CAG-103_sp000432375
G02631-L1_cleanbin_000009	Bacteria	0.975	Ptver_cluster97_000022	G02605-L1_cleanbin_000001	E07196-L1_cleanbin_000024	Bacteria	0.866667	0.866667	0	HsG_cluster95_000042	HsG_cluster97_000045	HsG_cluster99_000510	E07152-L1_cleanbin_000005	GreatApes_cluster95_000589	E07196-L1	HsG	Homo	Homo sapiens (GER)	d__Bacteria	p__Firmicutes_A	c__Clostridia	o__Oscillospirales	f__UBA644	g__UBA644	s__UBA644_sp900547165
[truncated: 12,836 more rows]

## Sheet: Suppl. Data 3
sample	GreatApes_cluster95_000001	GreatApes_cluster95_000002	GreatApes_cluster95_000003	GreatApes_cluster95_000004	GreatApes_cluster95_000005	GreatApes_cluster95_000006	GreatApes_cluster95_000007	GreatApes_cluster95_000008	GreatApes_cluster95_000009	GreatApes_cluster95_000010	GreatApes_cluster95_000011	GreatApes_cluster95_000012	GreatApes_cluster95_000013	GreatApes_cluster95_000014	GreatApes_cluster95_000015	GreatApes_cluster95_000016	GreatApes_cluster95_000017	GreatApes_cluster95_000018	GreatApes_cluster95_000019	GreatApes_cluster95_000021	GreatApes_cluster95_000022	GreatApes_cluster95_000023	GreatApes_cluster95_000024	GreatApes_cluster95_000025	GreatApes_cluster95_000026	GreatApes_cluster95_000027	GreatApes_cluster95_000028	GreatApes_cluster95_000029	GreatApes_cluster95_000030	GreatApes_cluster95_000031	GreatApes_cluster95_000032	GreatApes_cluster95_000033	GreatApes_cluster95_000034	GreatApes_cluster95_000035	GreatApes_cluster95_000036	GreatApes_cluster95_000037	GreatApes_cluster95_000038	GreatApes_cluster95_000039	GreatApes_cluster95_000040	GreatApes_cluster95_000041	GreatApes_cluster95_000042	GreatApes_cluster95_000043	GreatApes_cluster95_000044	GreatApes_cluster95_000045	GreatApes_cluster95_000046	GreatApes_cluster95_000047	GreatApes_cluster95_000048	GreatApes_cluster95_000049	GreatApes_cluster95_000050
[truncated: 224 more rows]
[truncated: 3,238 more columns]

[truncated: 14 more sheets: Suppl. Data 4, Suppl. Data 5, Suppl. Data 6, Suppl. Data 7, Suppl. Data 8, Suppl. Data 9, Suppl. Data 10, Suppl. Data 11, Suppl. Data 12, Suppl. Data 13, Suppl. Data 14, Suppl. Data 15, Suppl. Data 16, Suppl. Data 17]
