# Supplementary material for: Functional host-specific adaptation of the intestinal microbiome in hominids
Source: Nat Commun. 2024 Jan 6;15:326. doi: 10.1038/s41467-023-44636-7 (PMC10770139; doi:10.1038/s41467-023-44636-7)
Supplement: Supplementary file 6 — Source Data [file 41467_2023_44636_MOESM6_ESM.xlsx]

## Sheet: Figure1a
sample

## Sheet: Figure1b
sample

## Sheet: Figure1d
ref_host

## Sheet: Figure2a
trait

## Sheet: Figure2b
sample

## Sheet: Figure2c
sample

## Sheet: Figure3a
trait

## Sheet: Figure3b
compcat

## Sheet: Figure3c
compcat

## Sheet: Figure4a
trait

[truncated: 4 more sheets: Figure4b, Figure5c, Figure5e, Figure5f]
